# Supplementary material for: Revisiting typing systems for group B Streptococcus prophages: an application in prophage detection and classification in group B Streptococcus isolates from Argentina
Source: Microb Genom. 2024 Oct 17;10(10):001297. doi: 10.1099/mgen.0.001297 (PMC11485964; doi:10.1099/mgen.0.001297)
Supplement: Uncited Supplementary Material 2. [file mgen-10-01297-s002.xlsx]

## Sheet: Table S1  
Table S1. Genes selected for the improved screening and classification by prophage group. Genes coloured in blue were proposed in this work, while the rest were the ones amplified by the primers designed by van der Mee-Marquet et al (2018) in the original screening by PCR. Genes coloured in red were disesteemed and replaced for the improved screening. The percentage of identity and coverage that …
Prophage group	Gene / Gene function	Prophage of origin	% Identity	% Coverage	Observations
A	hhaI (DNA-cytosine methyltransferase)	13/156phi2	86-100	100	van der Mee-Marquet et al (2018)
	clpP (head-tail preconnector protease C)		94-100	97-100
	lysin	JN_AR_GBS202-A	83-100	97-100	Proposed in this work to avoid detection of prophages lacking the lysis module
	holin	JN_AR_GBS14-A	75-100	79-100
B	minor tail protein	13/129phi2	97-100	98-100	van der Mee-Marquet et al (2018)
	hypothetical protein		98-100	100
C	recF	V87/phi1	76-100	100	van der Mee-Marquet et al (2018). Replaced as it detected remnants of C/GBSInt8.1 prophages
	repA		99-100	100	van der Mee-Marquet et al (2018). Not detected in C/GBSInt10 prophages
	terminase large subunit	ILRI125phi1	83-100	99-100	Proposed in this work to detect prophage type C/GBSInt10
D	hypothetical protein	S06/135phi2	82-100	92-100	van der Mee-Marquet et al (2018). Replaced as was detected in E1/GBSInt8.1 prophages
	terminase small subunit		82-100	99-100	van der Mee-Marquet et al (2018). Not detected in D/GBSInt6.2 and D/GBSInt8 prophages
	terminase large subunit	JN_AR_GBS373-D/GBSInt1	83-100	99-100	Proposed in this work to replace the hypotethical protein gene and to detect prophage types D/GBSInt6.2 and D/GBSInt8
	phage major tail protein	JN_AR_GBS65-D/GBSInt8	82-100	98-100
E1	tail protein 2	13/156phi1	84-100	90-100	van der Mee-Marquet et al (2018). Not detected in E2 prophages
	capsid protein E		77-100	97-100
E2	phage major tail protein	JN_AR_GBS49-E2/GBSInt3	99-100	100	Proposed in this work to detect E2 prophages
	phage protein	CU_GBS_08-E-GBSInt1	100	100
F1	hin (integrase)	15/164phi1	99.9-100	100	van der Mee-Marquet et al (2018). Replaced to avoid detection of solitary integrases
	structural protein GP20		90-100	100	van der Mee-Marquet et al (2018). Not detected in F2 prophages
	terminase large subunit	JN_AR_GBS127-F1/GBSInt11.2	90-100	100	Proposed in this work to replace the integrase gene
F2	phage capsid and scaffold	JN_AR_GBS259-F2/GBSInt11.1	100	100	Proposed in this work to detect F2 prophages
	terminase large subunit		100	100

## Sheet: Table S2 
Table S2. Group B Streptococcus (GBS) assemblies accessed from NCBI (n=250) to further test the improved screening method.
GBS Strain id	Accession	Country	Host	Isolation year	Clonal complex or Sequence type
515	GCF_012593885.1	USA	Human	No Data	CC23
1173	GCF_013000945.1	Kuwait	Fish	2001	CC1
874391	GCF_002289205.1	Japan	Human	1992	CC17
09mas018883	GCF_000427035.1	Sweden	Bovine	No Data	CC1
1001217st1_C10_1001217B_191108	GCF_028327225.1	USA	Human	2019	CC22
1001287st1_H7_1001285H_161024	GCF_028326265.1	USA	Human	2016	CC1
2-22	GCA_000967445.1	Israel	Fish	No Data	CC260/261
2603V/R	GCF_000007265.1	Italy	Human	No Data	CC19
32790_3A	GCF_006716245.1	China	Human	2016	CC17
396P	GCF_001104505.1	Australia	Human	2008	CC23
7H8O	GCA_006543105.1	Denmark	Human	2015	ST314
A17000305	GCF_026784155.1	Denmark	Human	2017	CC17
A909	GCF_000012705.1	USA	Human	No Data	CC17
AH2	GCF_024502145.1	Saudi Arabia	Fish	2000	CC1
AM104-62	GCF_027659145.1	China	Human	2014	CC17
B105	GCF_003288035.1	China	Human	2016	CC1
B111	GCF_003288075.1	China	Human	2016	CC17
B507	GCF_003288055.1	China	Human	2016	CC1
B508	GCF_003288015.1	China	Human	2016	CC12
B509	GCF_003287995.1	China	Human	2016	CC19
BE-PW-130	GCA_001018475.1	Belgium	Human	2010	CC12
BJ01	GCF_013786965.1	China	Human	2017	CC23
BM110	GCF_900155855.1	USA	Human	No Data	CC19
BR-MHR519	GCF_027533685.1	Bangladesh	Bovine	2021	ST4
BSE004 314	GCF_009933705.1	No Data	Human	No Data	CC17
BSU165	GCF_000289975.1	Germany	Human	No Data	CC17
BSU174	GCA_000310625.1	Germany	Human	No Data	CC12
BSU248	GCF_000311685.1	Germany	Human	No Data	CC19
BSU450	GCF_000289035.1	Germany	Human	No Data	CC12
BSU451	GCF_000311385.1	Germany	Human	No Data	CC12
C001	GCF_002214425.1	China	Bovine	2013	CC103
CCUG 17336	GCF_000311185.1	Sweden	Human	No Data	ST103
CCUG 30636	GCF_000311545.1	Sweden	Human	No Data	CC17
CCUG 37736	GCF_000310605.1	Sweden	Human	No Data	CC1
CCUG 39096 A	GCF_000288855.1	Sweden	Human	No Data	CC17
CCUG_45061	GCA_000311605.1	Norway	Human	No Data	CC19
CH-1	GCF_001880625.1	China	Human	2013	CC12
CJB111	GCF_015221735.2	USA	Human	1990	CC17
CNCTC 10/84	GCF_000782855.1	USA	Human	No Data	CC1
COH1	GCF_000689235.1	USA	Human	No Data	CC26
CS2108	GCF_029917085.1	China	Fish	2021	CC1
CU_GBS_08	GCF_001592385.1	Hong Kong	Human	2008	CC17
CU_GBS_98	GCF_001592425.1	Hong Kong	Human	1998	CC283
CUGBS591	GCF_002197205.1	Hong Kong	Human	2008	CC283
D17001133	GCF_026784105.1	Denmark	Human	2017	CC23
DE-NI-010	GCF_001124925.1	Germany	Human	2008	CC12
DE-NI-041	GCF_001152205.1	Germany	Human	2008	CC1
DMC34	GCF_025938415.1	USA	Human	2012	CC23
DMC39	GCF_025938145.1	USA	Human	2012	CC1
ES-PW-160	GCF_001016895.1	Spain	Human	2008	CC1
FDAARGOS_254	GCF_002073695.2	USA	Human	2014	CC17
FDAARGOS_512	GCF_003812805.1	USA	Human	2016	CC19
FDAARGOS_669	GCF_008693505.1	USA	Human	No Data	CC26
FDAARGOS_670	GCF_008693585.1	USA	Human	No Data	CC459
FSL_S3-102	GCA_000310445.1	USA	Human	2000	CC17
FSL_S3-128	GCA_000323165.1	USA	Bovine	No Data	ST1618
FSL_S3-170	GCA_000289835.1	USA	Bovine	2000	Not determined
FSL_S3-501	GCA_000289795.1	USA	Bovine	2001	CC22
FWL1402	GCF_001683515.1	China	Frog	2014	CC283
GB-PW-094	GCF_001015425.1	United Kingdom	Human	2009	CC23
GB00082	GCF_000288215.1	Canada	Human	No Data	CC17
GB00111	GCF_000290075.1	Canada	Human	No Data	CC1
GB00588	GCF_000290295.1	Canada	Human	No Data	CC452
GB00614	GCA_000290335.1	Canada	Human	No Data	CC1
GB00640	GCF_000290355.1	Canada	Human	No Data	CC1
GB00901	GCF_000288295.1	USA	Human	No Data	CC22
GB00922	GCF_000288435.1	USA	Human	No Data	CC1
GB00940	GCF_000322885.1	No Data	Human	No Data	CC1
GB00959	GCF_000288615.1	USA	Human	No Data	CC22
GBS ST-1	GCF_001448985.1	USA	Dog	2015	CC1
GBS_M002	GCF_001932715.1	China	Human	2014	CC1
GBS-088	GCA_029528895.1	China	Human	2006	CC17
GBS-203	GCA_029526965.1	China	Human	2014	CC1
GBS-208	GCA_029526955.1	China	Human	2014	CC17
GBS-211	GCA_029526935.1	China	Human	2015	CC17
GBS1-NY	GCF_000831145.1	USA	Human	2012	CC22
GBS11	GCF_014218095.1	USA	Human	1989	CC1
GBS19	GCF_014218115.1	USA	Human	1993	ST103
GBS2-NM	GCF_000831125.1	USA	Human	No Data	CC19
GBS28	GCF_014218135.1	USA	Human	1994	CC23
GBS6	GCF_000831105.1	USA	Human	No Data	CC452
GBS68	GCF_021496885.1	Gambia	Human	1993	CC19
GBS85147	GCF_001266635.1	Brazil	Human	No Data	CC19
GCMC97051	GCF_021655535.1	Japan	Human	2018	CC19
GD201008-001	GCF_000299135.1	China	Fish	No Data	CC1
Gottschalk 1002A	GCF_000310405.1	Canada	Human	No Data	CC17
GS16-0008	GCA_002180365.1	Ghana	Fish	2016	CC260/261
GU0020	SAMEA1466298	No Data	No Data	No Data	CC1
GU0153	SAMEA1324125	No Data	No Data	No Data	CC19
GU0235	SAMEA1324029	No Data	No Data	No Data	CC23
GU0387	SAMEA1324090	No Data	No Data	No Data	CC23
GU0569	SAMEA1323983	No Data	No Data	No Data	CC23
GU0729	SAMEA1324110	USA	Human	2009	CC23
GU0761	SAMEA1466295	No Data	No Data	No Data	CC19
GU0834	SAMEA1324048	USA	Human	2009	CC19
Guangzhou-SAG036	GCF_029537275.1	China	Human	2018	CC17
Guangzhou-SAG092	GCF_029278525.1	China	Human	2018	CC19
GX064	GCF_001190845.1	China	Fish	2011	CC1
H002	GCF_001190885.1	China	Human	2011	CC17
HN016	GCF_001190805.1	China	Fish	2011	CC1
HU_GS5823	GCF_003966545.1	Japan	Human	2017	CC452
ILRI005	GCF_000427075.1	Kenya	Camel	No Data	ST609
ILRI021	GCA_003859675.1	Kenya	Camel	2001	ST615
ILRI022	GCA_003859485.1	Somalia	Camel	2004	ST610
ILRI027	GCA_003859725.1	Kenya	Camel	2004	ST616
ILRI032	GCA_003859695.1	Kenya	Camel	2004	ST612
ILRI068	GCA_003859635.1	Kenya	Camel	1999	ST612
ILRI112	GCF_000427055.1	Kenya	Camel	No Data	ST617
ILRI125	GCA_003859505.1	Kenya	Camel	1999	ST616
IT-NI-007	GCF_001348835.1	Italy	Human	2008	CC12
JH1F912	GCF_027161205.1	Netherlands	Human	2015	CC12
KALRO-LC1	GCA_024295325.1	Kenya	Camel	2021	Not determined
L33	GCF_002239145.1	France	Human	1990	CC23
LDS 617	GCF_000288035.1	Argentina	Bovine	No Data	CC17
LGMAI_St_08	GCF_024424555.1	Brazil	Bovine	No Data	ST91
LGMAI_St_11	GCF_024424515.1	Brazil	Bovine	No Data	ST91
LGMAI_St_14	GCF_024424535.1	Brazil	Bovine	No Data	Not determined
LMG_15091	GCA_000288935.1	Belgium	Human	1994	ST1166
LMG_15092	GCA_000288955.1	Belgium	Human	No Data	CC1
LMG_15093	GCA_000288975.1	Belgium	Human	No Data	CC19
MIN-180	GCF_021460195.1	United Kingdom	Human	2019	CC459
MIN-181	GCF_021460175.1	United Kingdom	Human	2019	CC17
MRI Z2-149	GCF_949793775.1	Sweden	Bovine	2010	CC459
MRI Z2-172	GCF_949790945.1	Sweden	Bovine	2012	CC459
MRI Z2-174	GCF_949788565.1	Sweden	Bovine	2012	ST728
MRI Z2-299	GCF_949789875.1	Sweden	Bovine	1967	ST1514
MRI Z2-304	GCF_949788915.1	Sweden	Bovine	1970	CC1
MRI Z2-307	GCF_949791205.1	Sweden	Bovine	1977	CC23
MRI Z2-322	GCF_949787715.1	Sweden	Bovine	2004	ST103
MRI Z2-328	GCF_949788935.1	Sweden	Bovine	2005	CC1
MRI Z2-335	GCF_949788775.1	Sweden	Bovine	2006	ST314
MRI Z2-338	GCF_949792585.1	Sweden	Bovine	2006	ST103
MRI Z2-342	GCF_949790125.1	Sweden	Bovine	2009	CC12
MRI_Z1-022	GCA_000310685.1	Denmark	Bovine	2009	CC19
MRI_Z1-039	GCA_000287975.1	Denmark	Bovine	2009	Not determined
MRI_Z1-049	GCA_000310345.1	Denmark	Bovine	No Data	Not determined
MRI_Z1-212	GCA_000288015.1	Italy	Bovine	No Data	CC1
MRI_Z1-215	GCA_000311305.1	Italy	Bovine	2004	CC1
MRI_Z1-217	GCA_000311325.1	Italy	Bovine	2004	Not determined
MRI_Z1-218	GCA_000322845.1	Italy	Bovine	2005	CC12
MRI_Z1-219	GCA_000310385.1	Italy	Bovine	2008	CC12
NCTC11930	GCF_900474905.1	Denmark	No data	1978	CC12
NCTC13947	GCF_900638495.1	No Data	No Data	No Data	CC1
NCTC13949	GCF_900638415.1	No Data	No Data	2017	CC1
NCTC8184	GCF_900636375.1	No Data	No Data	2017	CC17
NEM316	GCF_000196055.1	No Data	Human	No Data	CC1
NGBS061	GCF_000730215.1	Canada	Human	2010	CC452
NGBS128	GCF_001552035.1	Canada	Human	2010	CC1
NGBS357	GCF_001712835.1	Canada	Human	2011	CC19
NGBS572	GCF_000730255.1	Canada	Human	2012	CC1
NJ1606	GCF_009930915.1	China	Bovine	1949	CC103
NNA020	GCA_009934435.1	China	Human	2014	CC19
PLGBS13	GCF_006874565.1	Canada	Human	1997	CC23
QMA0323	GCF_003174715.1	Australia	Fish	2010	ST261
QMA0499	GCA_003174015.1	Honduras	Fish	2016	CC260/261
RBH03	GCF_001349055.1	Australia	Human	2008	CC19
RBH05	GCF_001173205.1	Australia	Human	2008	CC12
RBH08	GCF_001151005.1	Australia	Human	2008	CC22
S06-135	GCF_002239175.1	France	Human	2007	CC17
S08-66	GCF_002239245.1	France	Human	2008	CC1
S10-201	GCF_002239235.1	France	Human	2010	CC19
S11-219	GCF_002239205.1	France	Human	2011	CC12
S12-111	GCF_002239185.1	France	Human	2012	CC17
S12-126	GCF_002239325.1	France	Human	2012	CC23
S124-MA	GCF_002239365.1	France	Human	2007	CC1
S13-129	GCF_002239285.1	France	Human	2013	CC12
S13-156	GCF_002239265.1	France	Human	2013	CC23
S15-164	GCF_002239345.1	France	Human	2015	CC23
S226-M	GCF_002239305.1	France	Human	2007	CC23
S73	GCF_003319215.1	Brazil	Fish	2016	CC283
S89-MA	GCF_002239385.1	France	Human	2007	CC1
S9968	GCF_013414325.1	South Korea	Human	2013	CC19
SA1	GCF_002881215.1	Brazil	Fish	2003	CC260/261
SA111	GCF_900078265.1	Portugal	Bovine	2013	CC67
SA132	GCF_002882035.1	Brazil	Fish	2011	CC260/261
SA136	GCF_002881415.1	Brazil	Fish	2011	CC260/261
SA16	GCF_002881295.1	Brazil	Fish	2006	CC260/261
SA184	GCF_002881455.1	Brazil	Fish	2011	CC260/261
SA191	GCF_002882125.1	Brazil	Fish	2011	CC260/261
SA195	GCF_002881475.1	Brazil	Fish	2011	CC260/261
SA20-06	GCF_000302475.2	Brazil	Fish	No Data	CC260/261
SA201	GCF_002882205.1	Brazil	Fish	2012	CC260/261
SA209	GCF_002881495.1	Brazil	Fish	2012	CC260/261
SA212	GCF_002882275.1	Brazil	Fish	2012	CC260/261
SA218	GCF_002881515.1	Brazil	Fish	2012	CC260/261
SA220	GCF_002881535.1	Brazil	Fish	2013	CC260/261
SA245	GCF_002881555.1	Brazil	Fish	2013	CC260/261
SA256	GCF_002881575.1	Brazil	Fish	2013	CC260/261
SA289	GCF_002881595.1	Brazil	Fish	2013	CC260/261
SA30	GCF_002881155.1	Brazil	Fish	2006	CC260/261
SA33	GCF_002881175.1	Brazil	Fish	2006	CC260/261
SA330	GCF_002882375.1	Brazil	Fish	2013	CC260/261
SA333	GCF_002882465.1	Brazil	Fish	2014	CC260/261
SA341	GCF_002882555.1	Brazil	Fish	2014	CC260/261
SA343	GCF_002881615.1	Brazil	Fish	2014	CC260/261
SA346	GCF_002882645.1	Brazil	Fish	2014	CC260/261
SA374	GCF_002881695.1	Brazil	Fish	2014	CC260/261
SA375	GCF_002882745.1	Brazil	Fish	2014	CC260/261
SA5	GCF_002881255.1	Brazil	Fish	2004	CC260/261
SA5087	GCF_025808195.1	China	Human	2022	CC19
SA53	GCF_002881235.1	Brazil	Fish	2007	CC260/261
SA623	GCF_002882835.1	Brazil	Fish	2015	CC260/261
SA627	GCF_002881775.1	Brazil	Fish	2015	CC260/261
SA73	GCF_002881195.1	Brazil	Fish	2008	CC260/261
SA75	GCF_002881865.1	Brazil	Fish	2008	CC260/261
SA79	GCF_002881315.1	Brazil	Fish	2009	CC260/261
SA81	GCF_002881335.1	Brazil	Fish	2009	CC260/261
SA85	GCF_002881355.1	Brazil	Fish	2010	CC260/261
SA9	GCF_002881275.1	Brazil	Fish	2005	CC260/261
SA95	GCF_002881375.1	Brazil	Fish	2010	CC260/261
SA97	GCF_002881935.1	Brazil	Fish	2010	CC260/261
Sag153	GCF_012222485.1	China	Human	2017	CC12
Sag158	GCF_002025005.1	China	Human	2014	CC19
Sag27	GCF_003403115.1	China	Human	2018	CC19
Sag37	GCF_002025025.1	China	Human	2014	CC12
SG_M158	GCF_002197265.1	Singapore	Human	2015	CC283
SG_M25	GCF_002197305.1	Singapore	Human	2012	CC19
SG_M4	GCF_002197385.1	Singapore	Human	2011	CC23
SG_M6	GCF_002197365.1	Singapore	Human	2011	CC17
SG_M8	GCF_002197325.1	Singapore	Human	2011	CC1
SG-M163	GCF_002197425.1	Singapore	Human	2015	CC283
SG-M50	GCF_002197245.1	Singapore	Human	2013	CC283
SGBS026	GCF_000454985.1	USA	Human	No Data	CC1
SGBS029	GCF_000455105.1	USA	Human	No Data	CC1
SGEHI2015_25	GCF_002812465.1	Singapore	Fish	2015	CC283
SGEHI2015_95	GCF_002812445.1	Singapore	Fish	2015	CC283
SS1	GCF_001026925.1	USA	Human	1992	CC1
SS111	GCF_021496945.1	USA	Human	2007	CC1
SS114	GCF_021496805.1	USA	Human	2007	CC1
SS43	GCF_021496865.1	USA	Human	1998	CC1
SS44	GCF_021496845.1	USA	Human	1999	CC1
STIR-CD-09	GCA_000289115.1	Colombia	Fish	No Data	CC260/261
STIR-CD-13	GCA_000289135.1	Costa Rica	Fish	No Data	ST1705
STIR-CD-14	GCA_000310305.1	Viet Nam	Fish	2006	CC283
STIR-CD-17	GCA_000295815.1	Honduras	Fish	2008	ST1623
STIR-CD-25	GCA_000311025.1	Thailand	Fish	No Data	CC283
STIR-CD-26	GCA_000310325.1	Thailand	Fish	No Data	CC1
str._Gottschalk_1005B	GCA_000289435.1	Canada	Human	No Data	CC1
TFJ0901	GCF_003939065.1	China	Fish	2009	CC1
V87	GCF_002239135.1	France	Human	1990	CC17
VSI14	GCF_029011675.1	USA	Human	2020	CC12
VSI15	GCF_029011635.1	USA	Human	2020	CC12
VSI63	GCF_029011195.1	USA	Human	2021	Not determined
W1701	GCF_027861565.1	China	Human	2017	CC23
W2013	GCF_027861875.1	China	Human	2020	CC12
W2105	GCF_027861655.1	China	Human	2021	CC1
WC1535	GCF_001729925.2	China	Fish	2015	CC1
YM001	GCF_001190825.1	China	Fish	2011	CC1
YZ1605	GCF_009930895.1	China	Bovine	2016	ST67
ZQ0910	GCF_011383065.1	China	Fish	2010	CC1

## Sheet: Table S3 
Table S3. Streptococcal prophages accessed from NCBI (n=439) to provide a broader context to the phylogenetic analysis of Argentinean Group B Streptococcus (GBS) prophages
Phage name	Genbank accesion	Host strain	Host species
Streptococcus_phage_Javan1	MK448665	ATCC_51725	S. acidominimus
06/135phi1	extracted from the complete genome of the host bacteria, accession: GCF_002239175.1 , position: 1784392..1821348 - 1130979..1133470	06/135	S. agalactiae
06/135phi2	extracted from the complete genome of the host bacteria, accession: GCF_002239175.1 , position: 522861..565205 -1108436..1109291	06/135	S. agalactiae
06/135phi3	extracted from the complete genome of the host bacteria, accession: GCF_002239175.1 , position: (antiparallel complementary 5-3) 937558..971973	06/135	S. agalactiae
06/135phi4	extracted from the complete genome of the host bacteria, accession: GCF_002239175.1 , position: (antiparallel complementary 5-3) 1631438..1666129	06/135	S. agalactiae
08/66phi1	extracted from the complete genome of the host bacteria, accession: GCF_002239245.1 , position: 5055..39704	08/66	S. agalactiae
10/201phi1	extracted from the complete genome of the host bacteria, accession: GCF_002239235.1, position: 1880205..1883319 - 1971505..2009737	10/201	S. agalactiae
11/219phi1	extracted from the complete genome of the host bacteria, accession: GCF_002239205.1 , position: (antiparallel complementary 5-3) 1721344..1753823	11/219	S. agalactiae
12/111phi1	extracted from the complete genome of the host bacteria, accession: GCF_002239185.1, position: (antiparallel complementary 5-3) 219606..254771	12/111	S. agalactiae
12/126phi1	extracted from the complete genome of the host bacteria, accession: GCF_002239325.1, position: 1841968..1879153	12/126	S. agalactiae
12/126phi2	extracted from the complete genome of the host bacteria, accession: GCF_002239325.1, position: 1552850..1587265	12/126	S. agalactiae
124Mphi1	extracted from the complete genome of the host bacteria, accession: GCF_002239365.1, position: 821727..856362	124M	S. agalactiae
13/129phi1	extracted from the complete genome of the host bacteria, accession: GCF_002239285.1, position: 7961..42376	13/129	S. agalactiae
13/129phi2	extracted from the complete genome of the host bacteria, accession: GCF_002239285.1, position: (antiparallel complementary 5-3) 863141..897190	13/129	S. agalactiae
13/156phi1	extracted from the complete genome of the host bacteria, accession: GCF_002239265.1, position: 1059061..1104293	13/156	S. agalactiae
13/156phi2	extracted from the complete genome of the host bacteria, accession: GCF_002239265.1, position: (antiparallel complementary 5-3) 1581038..1615453	13/156	S. agalactiae
15/164phi1	extracted from the complete genome of the host bacteria, accession: GCF_002239345.1 , position: 1735850..1773034	15/164	S. agalactiae
15/164phi2	extracted from the complete genome of the host bacteria, accession: GCF_002239345.1 , position: 392376..426791	15/164	S. agalactiae
226Mphi1	extracted from the complete genome of the host bacteria, accession: GCF_002239305.1, position: 1219493..1253634	226M	S. agalactiae
89Mphi1	extracted from the complete genome of the host bacteria, accession: GCF_002239385.1, position: 4726..39187	89M	S. agalactiae
BSU451_phi1	extracted from the complete genome of the host bacteria, accession: GCF_000311385.1, position: 1767888..1811586	BSU451	S. agalactiae
COO1_phi1	extracted from the complete genome of the host bacteria, accession: GCF_002214425.1, position: 950481..995378	COO1	S. agalactiae
CU_GBS_08_phi1	extracted from the complete genome of the host bacteria, accession: GCF_001592385.1, position: 74034..113437	CU_GBS_08	S. agalactiae
ILRI125_phi1	extracted from the complete genome of the host bacteria, accession: GCA_003859505.1, position: 450347..489587	ILRI125	S. agalactiae
L33phi1	extracted from the complete genome of the host bacteria, accession: GCF_002239145.1 , position: 916521..953478 - 1983416..1985858	L33	S. agalactiae
L33phi2	extracted from the complete genome of the host bacteria, accession: GCF_002239145.1 , position: 1705844..1747799 -1960970..1961777	L33	S. agalactiae
MRI_Z2-299_phi1	extracted from the complete genome of the host bacteria, accession: GCF_949789875.1, position: (antiparallel complementary 5-3) 1833455..1875231	MRI_Z2-299	S. agalactiae
MRI_Z2-342_phi1	extracted from the complete genome of the host bacteria, accession: GCF_949790125.1, position: 556788..592692	MRI_Z2-342	S. agalactiae
phiStag1	extracted from the complete genome of the host bacteria, accession: GCF_001552035.1, position: 709974..745058	NGBS128	S. agalactiae
Streptococcus_phage_Javan10	MK448837	BE-PW-130	S. agalactiae
Streptococcus_phage_Javan11	MK448669	BSU248	S. agalactiae
Streptococcus_phage_Javan17	MK448691	CCUG_17336	S. agalactiae
Streptococcus_phage_Javan18	MK448863	CCUG_17336	S. agalactiae
Streptococcus_phage_Javan20	MK448872	CCUG_30636	S. agalactiae
Streptococcus_phage_Javan23	MK448708	CCUG_39096_A	S. agalactiae
Streptococcus_phage_Javan25	MK448717	CH-1	S. agalactiae
Streptococcus_phage_Javan26	MK448888	CH-1	S. agalactiae
Streptococcus_phage_Javan28	MK448897	DE-NI-041	S. agalactiae
Streptococcus_phage_Javan29	MK448726	ERR054983	S. agalactiae
Streptococcus_phage_Javan3	MK448728	09mas018883	S. agalactiae
Streptococcus_phage_Javan31	MK448729	ERR054992	S. agalactiae
Streptococcus_phage_Javan32	MK448906	ERR126775	S. agalactiae
Streptococcus_phage_Javan33	MK448731	ERR126775	S. agalactiae
Streptococcus_phage_Javan34	MK448911	ERR126775	S. agalactiae
Streptococcus_phage_Javan35	MK448736	ERR126788	S. agalactiae
Streptococcus_phage_Javan36	MK448916	ERR126795	S. agalactiae
Streptococcus_phage_Javan37	MK448742	ERR126810	S. agalactiae
Streptococcus_phage_Javan38	MK448922	ERR126832	S. agalactiae
Streptococcus_phage_Javan39	MK448749	ERR129758	S. agalactiae
Streptococcus_phage_Javan40	MK448928	ERR129800	S. agalactiae
Streptococcus_phage_Javan42	MK448932	ES-PW-160	S. agalactiae
Streptococcus_phage_Javan44	MK448938	GB-PW-094	S. agalactiae
Streptococcus_phage_Javan46	MK448948	GB00111	S. agalactiae
Streptococcus_phage_Javan47	MK448768	GB00640	S. agalactiae
Streptococcus_phage_Javan48	MK448956	GB00901	S. agalactiae
Streptococcus_phage_Javan49	MK448776	GB00901	S. agalactiae
Streptococcus_phage_Javan5	MK448781	2603V_R	S. agalactiae
Streptococcus_phage_Javan51	MK448787	GD201008-001	S. agalactiae
Streptococcus_phage_Javan52	MK448971	Gottschalk_1002A	S. agalactiae
Streptococcus_phage_Javan53	MK448796	ILRI005	S. agalactiae
Streptococcus_phage_Javan55	MK448802	SGBS026	S. agalactiae
Streptococcus_phage_Javan57	MK448809	SGBS029	S. agalactiae
Streptococcus_phage_Javan6	MK448992	2603V_R	S. agalactiae
Streptococcus_phage_Javan7	MK448829	A909	S. agalactiae
Streptococcus_phage_Javan8	MK449007	A909	S. agalactiae
Streptococcus_phage_LF1	MH853355	-	S. agalactiae
Streptococcus_phage_LF2	MH853356.2	-	S. agalactiae
Streptococcus_phage_LF3	MH853357	-	S. agalactiae
Streptococcus_phage_LF4	MH853358	-	S. agalactiae
V87phi1	extracted from the complete genome of the host bacteria, accession: GCF_002239135.1, position: 1159607..1180141 - 1759213..1778075	V87	S. agalactiae
YZ1605_phi1	extracted from the complete genome of the host bacteria, accession: GCF_009930895.1, position: 983241..1026371	YZ1605	S. agalactiae
Streptococcus_phage_Javan59	MK448817	1505	S. anginosus
Streptococcus_phage_Javan64	MK449000	BVI	S. anginosus
Streptococcus_phage_Javan65	MK448827	BVI	S. anginosus
Streptococcus_phage_Javan68	MK449004	DORA_7	S. anginosus
Streptococcus_phage_Javan69	MK448828	DORA_7	S. anginosus
Streptococcus_phage_Javan73	MK448830	J4211	S. anginosus
Streptococcus_phage_Javan74	MK449005	J4211	S. anginosus
Streptococcus_phage_Javan78	MK449006	SK1138	S. anginosus
Streptococcus_phage_Javan83	MK448831	SRR446556	S. anginosus
Streptococcus_phage_Javan84	MK449008	1206367	S. azizii
Streptococcus_phage_Javan85	MK448832	13-1151-1	S. azizii
Streptococcus_phage_Javan87	MK448833	ERR438797	S. canis
Streptococcus_phage_Javan88	MK449009	ERR438797	S. canis
Streptococcus_phage_Javan90	MK449010	ERR438798	S. canis
Streptococcus_phage_Javan91	MK448834	ERR438806	S. canis
Streptococcus_phage_Javan92	MK449011	ERR438806	S. canis
Streptococcus_phage_Javan93	MK448835	ERR438807	S. canis
Streptococcus_phage_Javan94	MK449012	FSL_Z3-227	S. canis
Streptococcus_phage_Javan95	MK448836	FSL_Z3-227	S. canis
Streptococcus_phage_Javan100	MK448838	925_SCON	S. constellatus
Streptococcus_phage_Javan101	MK448666	C1050	S. constellatus
Streptococcus_phage_Javan102	MK448839	C1050	S. constellatus
Streptococcus_phage_Javan104	MK448840	C232	S. constellatus
Streptococcus_phage_Javan105	MK448667	C232	S. constellatus
Streptococcus_phage_Javan107	MK448668	C818	S. constellatus
Streptococcus_phage_Javan108	MK448841	C818	S. constellatus
Streptococcus_phage_Javan110	MK448842	KCOM_1650	S. constellatus
Streptococcus_phage_Javan112	MK448843	SK1060	S. constellatus
Streptococcus_phage_Javan113	MK448670	SK1060	S. constellatus
Streptococcus_phage_Javan115	MK448671	DD08	S. cristatus
Streptococcus_phage_Javan116	MK448844	NED12-00049-6B	S. cuniculi
Streptococcus_phage_Javan117	MK448672	ASDSE_99	S. dysgalactiae
Streptococcus_phage_Javan118	MK448845	ATCC_27957	S. dysgalactiae
Streptococcus_phage_Javan119	MK448673	ATCC_27957	S. dysgalactiae
Streptococcus_phage_Javan122	MK448846	equisimilis_AC-2713	S. dysgalactiae
Streptococcus_phage_Javan123	MK448674	equisimilis_AC-2713	S. dysgalactiae
Streptococcus_phage_Javan124	MK448847	ERR084975	S. dysgalactiae
Streptococcus_phage_Javan126	MK448848	ERR084982	S. dysgalactiae
Streptococcus_phage_Javan128	MK448849	ERR084991	S. dysgalactiae
Streptococcus_phage_Javan129	MK448675	ERR085005	S. dysgalactiae
Streptococcus_phage_Javan131	MK448676	ERR085008	S. dysgalactiae
Streptococcus_phage_Javan132	MK448850	ERR085022	S. dysgalactiae
Streptococcus_phage_Javan133	MK448677	ERR085022	S. dysgalactiae
Streptococcus_phage_Javan135	MK448678	ERR085023	S. dysgalactiae
Streptococcus_phage_Javan137	MK448679	ERR085045	S. dysgalactiae
Streptococcus_phage_Javan139	MK448680	ERR085058	S. dysgalactiae
Streptococcus_phage_Javan140	MK448852	ERR085059	S. dysgalactiae
Streptococcus_phage_Javan141	MK448681	ERR085062	S. dysgalactiae
Streptococcus_phage_Javan143	MK448682	ERR085067	S. dysgalactiae
Streptococcus_phage_Javan144	MK448853	ERR085068	S. dysgalactiae
Streptococcus_phage_Javan146	MK448854	ERR109289	S. dysgalactiae
Streptococcus_phage_Javan149	MK448683	ERR109308	S. dysgalactiae
Streptococcus_phage_Javan150	MK448855	ERR109308	S. dysgalactiae
Streptococcus_phage_Javan151	MK448684	ERR109312	S. dysgalactiae
Streptococcus_phage_Javan155	MK448685	ERR109355	S. dysgalactiae
Streptococcus_phage_Javan157	MK448686	ERR109370	S. dysgalactiae
Streptococcus_phage_Javan158	MK448856	ERR111982	S. dysgalactiae
Streptococcus_phage_Javan159	MK448687	ERR111982	S. dysgalactiae
Streptococcus_phage_Javan161	MK448688	UT_4231_KK	S. dysgalactiae
Streptococcus_phage_Javan163	MK448689	UT_4242_AB	S. dysgalactiae
Streptococcus_phage_Javan164	MK448857	UT_4966_RC	S. dysgalactiae
Streptococcus_phage_Javan166	MK448858	UT-5345	S. dysgalactiae
Streptococcus_phage_Javan169	MK448690	UT-5354	S. dysgalactiae
Streptococcus_phage_Javan170	MK448859	UT-SS1069	S. dysgalactiae
Streptococcus_phage_Javan172	MK448860	WCHSDSE-1	S. dysgalactiae
Streptococcus_phage_Javan173	MK448692	DSM_14446	S. entericus
Streptococcus_phage_Javan174	MK448861	DSM_14446	S. entericus
Streptococcus_phage_Javan177	MK448693	4047	S. equi
Streptococcus_phage_Javan178	MK448862	4047	S. equi
Streptococcus_phage_Javan179	MK448694	4047	S. equi
Streptococcus_phage_Javan180	MK448864	4047	S. equi
Streptococcus_phage_Javan181	MK448695	ATCC_35246	S. equi
Streptococcus_phage_Javan182	MK448865	CECT_5772	S. equi
Streptococcus_phage_Javan183	MK448696	DSM_20561	S. equi
Streptococcus_phage_Javan184	MK448866	EQUI0005	S. equi
Streptococcus_phage_Javan185	MK448697	EQUI0007	S. equi
Streptococcus_phage_Javan186	MK448867	EQUI0022	S. equi
Streptococcus_phage_Javan187	MK448698	EQUI0022	S. equi
Streptococcus_phage_Javan188	MK448868	EQUI0039	S. equi
Streptococcus_phage_Javan189	MK448699	EQUI0155	S. equi
Streptococcus_phage_Javan190	MK448869	ERR066392	S. equi
Streptococcus_phage_Javan191	MK448700	ERR066395	S. equi
Streptococcus_phage_Javan192	MK448870	ERR066396	S. equi
Streptococcus_phage_Javan196	MK448871	F43	S. equi
Streptococcus_phage_Javan197	MK448701	Sz105	S. equi
Streptococcus_phage_Javan199	MK448702	2B	S. equinus
Streptococcus_phage_Javan202	MK448873	ES1	S. equinus
Streptococcus_phage_Javan206	MK448874	JB1	S. equinus
Streptococcus_phage_Javan207	MK448703	JB1	S. equinus
Streptococcus_phage_Javan210	MK448875	MPR4	S. equinus
Streptococcus_phage_Javan213	MK448704	Sb05	S. equinus
Streptococcus_phage_Javan214	MK448876	Sb05	S. equinus
Streptococcus_phage_Javan215	MK448705	Sb09	S. equinus
Streptococcus_phage_Javan220	MK448877	Sb20	S. equinus
Streptococcus_phage_Javan221	MK448706	Ye01	S. equinus
Streptococcus_phage_Javan224	MK448878	DD02	S. gallolyticus
Streptococcus_phage_Javan226	MK448879	DD03	S. gallolyticus
Streptococcus_phage_Javan227	MK448707	gallolyticus_TX20005	S. gallolyticus
Streptococcus_phage_Javan231	MK448709	NTS_31307655	S. gallolyticus
Streptococcus_phage_Javan233	MK448710	NTS31301958	S. gallolyticus
Streptococcus_phage_Javan235	MK448711	UCN34	S. gallolyticus
Streptococcus_phage_Javan237	MK448712	VTM3R24	S. gallolyticus
Streptococcus_phage_Javan238	MK448880	VTM3R42	S. gallolyticus
Streptococcus_phage_Javan239	MK448713	1116_SGOR	S. gordonii
Streptococcus_phage_Javan240	MK448881	Channon	S. gordonii
Streptococcus_phage_Javan241	MK448714	FSS8	S. gordonii
Streptococcus_phage_Javan242	MK448882	KCOM_1506	S. gordonii
Streptococcus_phage_Javan244	MK448883	MB666	S. gordonii
Streptococcus_phage_Javan246	MK448884	SK184	S. gordonii
Streptococcus_phage_Javan247	MK448715	SK184	S. gordonii
Streptococcus_phage_Javan249	MK448716	HTS9	S. halotolerans
Streptococcus_phage_Javan252	MK448885	A-4	S. henryi
Streptococcus_phage_Javan253	MK448718	DSM_19005	S. henryi
Streptococcus_phage_Javan254	MK448886	HTS2	S. himalayensis
Streptococcus_phage_Javan255	MK448719	HTS2	S. himalayensis
Streptococcus_phage_Javan258	MK448887	DSM_12219	S. hyovaginalis
Streptococcus_phage_Javan261	MK448720	707-05	S. ictaluri
Streptococcus_phage_Javan262	MK448889	707-05	S. ictaluri
Streptococcus_phage_Javan263	MK448721	ATCC_BAA-102	S. infantarius
Streptococcus_phage_Javan264	MK448890	infantarius_CJ18	S. infantarius
Streptococcus_phage_Javan266	MK448891	PRJNA179863	S. infantis
Streptococcus_phage_Javan268	MK448892	SK970	S. infantis
Streptococcus_phage_Javan269	MK448722	SK970	S. infantis
Streptococcus_phage_Javan270	MK448893	SK970	S. infantis
Streptococcus_phage_Javan271	MK448723	SF1	S. iniae
Streptococcus_phage_Javan272	MK448894	SF1	S. iniae
Streptococcus_phage_Javan273	MK448724	Si1	S. iniae
Streptococcus_phage_Javan274	MK448895	Si1	S. iniae
Streptococcus_phage_Javan275	MK448725	Si1	S. iniae
Streptococcus_phage_Javan278	MK448896	F0413	S. intermedius
Streptococcus_phage_Javan284	MK448898	33	S. lutetiensis
Streptococcus_phage_Javan288	MK448899	33MO	S. macedonicus
Streptococcus_phage_Javan290	MK448900	HTS5	S. marmotae
Streptococcus_phage_Javan291	MK448727	HTS5	S. marmotae
Streptococcus_phage_Javan306	MK448901	321A	S. mitis
Streptococcus_phage_Javan308	MK448902	B6	S. mitis
Streptococcus_phage_Javan310	MK448903	B9	S. mitis
Streptococcus_phage_Javan311	MK448730	B9	S. mitis
Streptococcus_phage_Javan316	MK448904	M3-4	S. mitis
Streptococcus_phage_Javan318	MK448905	P-2	S. mitis
Streptococcus_phage_Javan320	MK448907	P-23	S. mitis
Streptococcus_phage_Javan326	MK448908	P-44	S. mitis
Streptococcus_phage_Javan330	MK448909	SK137	S. mitis
Streptococcus_phage_Javan331	MK448732	SK137	S. mitis
Streptococcus_phage_Javan336	MK448910	SK608	S. mitis
Streptococcus_phage_Javan340	MK448912	U-o8	S. mitis
Streptococcus_phage_Javan345	MK448733	65	S. oralis
Streptococcus_phage_Javan346	MK448913	734_SORA	S. oralis
Streptococcus_phage_Javan347	MK448734	7746_PRJEB1503	S. oralis
Streptococcus_phage_Javan348	MK448914	ATCC_49296	S. oralis
Streptococcus_phage_Javan349	MK448735	ATCC_49296	S. oralis
Streptococcus_phage_Javan350	MK448915	AZ_3a	S. oralis
Streptococcus_phage_Javan351	MK448737	AZ_3a	S. oralis
Streptococcus_phage_Javan355	MK448738	DD24	S. oralis
Streptococcus_phage_Javan362	MK448917	SK143	S. oralis
Streptococcus_phage_Javan363	MK448739	SK143	S. oralis
Streptococcus_phage_Javan366	MK448918	SK313	S. oralis
Streptococcus_phage_Javan367	MK448740	U-o11	S. oralis
Streptococcus_phage_Javan369	MK448741	DSM_15617	S. orisratti
Streptococcus_phage_Javan370	MK448919	139.rep1_SPAR	S. parasanguinis
Streptococcus_phage_Javan371	MK448743	318_SPAR	S. parasanguinis
Streptococcus_phage_Javan372	MK448920	392_SPAR	S. parasanguinis
Streptococcus_phage_Javan374	MK448921	512_SPAR	S. parasanguinis
Streptococcus_phage_Javan377	MK448744	F0449	S. parasanguinis
Streptococcus_phage_Javan380	MK448923	SRR387738	S. parasanguinis
Streptococcus_phage_Javan381	MK448745	SRR387741	S. parasanguinis
Streptococcus_phage_Javan383	MK448746	KCTC_11537	S. parauberis
Streptococcus_phage_Javan384	MK448924	KCTC_11537	S. parauberis
Streptococcus_phage_Javan385	MK448747	KCTC_11537	S. parauberis
Streptococcus_phage_Javan386	MK448925	KCTC_11537	S. parauberis
Streptococcus_phage_Javan389	MK448748	KCTC_11980BP	S. parauberis
Streptococcus_phage_Javan392	MK448926	KRS-02083	S. parauberis
Streptococcus_phage_Javan393	MK448750	KRS-02083	S. parauberis
Streptococcus_phage_Javan394	MK448927	KRS-02083	S. parauberis
Streptococcus_phage_Javan399	MK448751	N198_2	S. parauberis
Streptococcus_phage_Javan400	MK448929	NCFD_2020	S. parauberis
Streptococcus_phage_Javan405	MK448752	SP-llh	S. parauberis
Streptococcus_phage_Javan406	MK448930	SP-llh	S. parauberis
Streptococcus_phage_Javan407	MK448753	SP-llh	S. parauberis
Streptococcus_phage_Javan411	MK448754	SRR067675	S. parauberis
Streptococcus_phage_Javan414	MK448931	651_SPAS	S. pasteurianus
Streptococcus_phage_Javan420	MK448933	C-4	S. phocae
Streptococcus_phage_IPP10	KY065452	17F/1	S. pneumoniae
Streptococcus_phage_IPP11	KY065453	9N/2	S. pneumoniae
Streptococcus_phage_IPP12	KY065454	P1041	S. pneumoniae
Streptococcus_phage_IPP14	KY065455	SA42	S. pneumoniae
Streptococcus_phage_IPP15	KY065456	10B/2	S. pneumoniae
Streptococcus_phage_IPP16	KY065457	48/2	S. pneumoniae
Streptococcus_phage_IPP17	KY065458	23F/5	S. pneumoniae
Streptococcus_phage_IPP18	KY065459	9L/3	S. pneumoniae
Streptococcus_phage_IPP19	KY065460	Sp07-2838	S. pneumoniae
Streptococcus_phage_IPP20	KY065461	11F/2	S. pneumoniae
Streptococcus_phage_IPP21	KY065462	33B/2	S. pneumoniae
Streptococcus_phage_IPP22	KY065463	33D/2	S. pneumoniae
Streptococcus_phage_IPP23	KY065464	44306	S. pneumoniae
Streptococcus_phage_IPP24	KY065465	16A/1	S. pneumoniae
Streptococcus_phage_IPP25	KY065466	16A/1	S. pneumoniae
Streptococcus_phage_IPP26	KY065467	43/3	S. pneumoniae
Streptococcus_phage_IPP27	KY065468	35B/2	S. pneumoniae
Streptococcus_phage_IPP28	KY065469	GA41317	S. pneumoniae
Streptococcus_phage_IPP29	KY065470	44453	S. pneumoniae
Streptococcus_phage_IPP30	KY065471	34/5	S. pneumoniae
Streptococcus_phage_IPP31	KY065472	9V/4	S. pneumoniae
Streptococcus_phage_IPP32	KY065473	SA39	S. pneumoniae
Streptococcus_phage_IPP34	KY065474	18C/2	S. pneumoniae
Streptococcus_phage_IPP35	KY065475	GA13637	S. pneumoniae
Streptococcus_phage_IPP36	KY065476	22F/2	S. pneumoniae
Streptococcus_phage_IPP37	KY065477	USA22	S. pneumoniae
Streptococcus_phage_IPP38	KY065478	GA47373	S. pneumoniae
Streptococcus_phage_IPP39	KY065479	GA41277	S. pneumoniae
Streptococcus_phage_IPP40	KY065480	Ala243	S. pneumoniae
Streptococcus_phage_IPP41	KY065481	23F/10	S. pneumoniae
Streptococcus_phage_IPP42	KY065482	AP200	S. pneumoniae
Streptococcus_phage_IPP43	KY065483	44/3	S. pneumoniae
Streptococcus_phage_IPP44	KY065484	USA11	S. pneumoniae
Streptococcus_phage_IPP45	KY065485	670	S. pneumoniae
Streptococcus_phage_IPP46	KY065486	670	S. pneumoniae
Streptococcus_phage_IPP48	KY065487	ST556	S. pneumoniae
Streptococcus_phage_IPP5	KY065449	SA48	S. pneumoniae
Streptococcus_phage_IPP50	KY065488	12F/3	S. pneumoniae
Streptococcus_phage_IPP51	KY065489	SA21	S. pneumoniae
Streptococcus_phage_IPP52	KY065490	34/3	S. pneumoniae
Streptococcus_phage_IPP53	KY065491	GA41538	S. pneumoniae
Streptococcus_phage_IPP54	KY065492	35F/2	S. pneumoniae
Streptococcus_phage_IPP55	KY065493	47A/1	S. pneumoniae
Streptococcus_phage_IPP57	KY065494	Sp99-4039	S. pneumoniae
Streptococcus_phage_IPP58	KY065495	GA07228	S. pneumoniae
Streptococcus_phage_IPP60	KY065496	6A/2	S. pneumoniae
Streptococcus_phage_IPP61	KY065497	18C/3	S. pneumoniae
Streptococcus_phage_IPP62	KY065498	48/6	S. pneumoniae
Streptococcus_phage_IPP63	KY065499	A45	S. pneumoniae
Streptococcus_phage_IPP64	KY065500	24F/2	S. pneumoniae
Streptococcus_phage_IPP65	KY065501	24B/2	S. pneumoniae
Streptococcus_phage_IPP66	KY065502	5B/3	S. pneumoniae
Streptococcus_phage_IPP67	KY065503	BS397	S. pneumoniae
Streptococcus_phage_IPP68	KY065504	70585	S. pneumoniae
Streptococcus_phage_IPP69	KY065505	SA53	S. pneumoniae
Streptococcus_phage_IPP8	KY065450	USA2	S. pneumoniae
Streptococcus_phage_IPP9	KY065451	Finland6B-12	S. pneumoniae
Streptococcus_phage_Javan422	MK448934	DSM_23759	S. porci
Streptococcus_phage_Javan423	MK448755	Jelinkova_176	S. porcinus
Streptococcus_phage_Javan424	MK448935	Jelinkova_176	S. porcinus
Streptococcus_phage_Javan425	MK448756	SRR067676	S. porcinus
Streptococcus_phage_Javan426	MK448936	SRR067676	S. porcinus
Streptococcus_phage_Javan427	MK448757	5247	S. pseudopneumoniae
Streptococcus_phage_Javan433	MK448758	CCUG_62647	S. pseudopneumoniae
Streptococcus_phage_Javan436	MK448937	IS7493	S. pseudopneumoniae
Streptococcus_phage_Javan439	MK448759	SRR387783	S. pseudopneumoniae
Streptococcus_phage_Javan440	MK448939	SRR387784	S. pseudopneumoniae
Streptococcus_phage_Javan443	MK448760	SS-607	S. pseudoporcinus
Streptococcus_phage_Javan444	MK448940	SS-662	S. pseudoporcinus
Streptococcus_phage_Javan445	MK448761	SS-662	S. pseudoporcinus
Streptococcus_phage_Javan446	MK448941	Alab49	S. pyogenes
Streptococcus_phage_Javan447	MK448762	Alab49	S. pyogenes
Streptococcus_phage_Javan448	MK448942	Alab49	S. pyogenes
Streptococcus_phage_Javan450	MK448943	ERR040144	S. pyogenes
Streptococcus_phage_Javan451	MK448763	ERR111845	S. pyogenes
Streptococcus_phage_Javan452	MK448944	ERR111845	S. pyogenes
Streptococcus_phage_Javan454	MK448945	ERR111864	S. pyogenes
Streptococcus_phage_Javan456	MK448946	ERR111888	S. pyogenes
Streptococcus_phage_Javan457	MK448764	ERR111888	S. pyogenes
Streptococcus_phage_Javan458	MK448947	ERR111889	S. pyogenes
Streptococcus_phage_Javan459	MK448765	ERR111889	S. pyogenes
Streptococcus_phage_Javan460	MK448949	ERR111889	S. pyogenes
Streptococcus_phage_Javan464	MK448950	ERR111974	S. pyogenes
Streptococcus_phage_Javan465	MK448766	ERR172100	S. pyogenes
Streptococcus_phage_Javan467	MK448767	ERR369064	S. pyogenes
Streptococcus_phage_Javan470	MK448951	ERR448936	S. pyogenes
Streptococcus_phage_Javan471	MK448769	ERR448936	S. pyogenes
Streptococcus_phage_Javan472	MK448952	ERR448936	S. pyogenes
Streptococcus_phage_Javan474	MK448953	ERR448939	S. pyogenes
Streptococcus_phage_Javan476	MK448954	ERR473551	S. pyogenes
Streptococcus_phage_Javan477	MK448770	ERR473551	S. pyogenes
Streptococcus_phage_Javan478	MK448955	ERR473564	S. pyogenes
Streptococcus_phage_Javan481	MK448771	ERR485801	S. pyogenes
Streptococcus_phage_Javan483	MK448772	GA03799	S. pyogenes
Streptococcus_phage_Javan484	MK448957	HSC5	S. pyogenes
Streptococcus_phage_Javan485	MK448773	HSC5	S. pyogenes
Streptococcus_phage_Javan486	MK448958	HSC5	S. pyogenes
Streptococcus_phage_Javan487	MK448774	M1_GAS	S. pyogenes
Streptococcus_phage_Javan488	MK448959	M1_GAS	S. pyogenes
Streptococcus_phage_Javan489	MK448775	M1_GAS	S. pyogenes
Streptococcus_phage_Javan491	MK448777	Manfredo	S. pyogenes
Streptococcus_phage_Javan492	MK448960	Manfredo	S. pyogenes
Streptococcus_phage_Javan493	MK448778	Manfredo	S. pyogenes
Streptococcus_phage_Javan494	MK448961	Manfredo	S. pyogenes
Streptococcus_phage_Javan496	MK448962	MGAS10394	S. pyogenes
Streptococcus_phage_Javan497	MK448779	MGAS10394	S. pyogenes
Streptococcus_phage_Javan498	MK448963	MGAS10394	S. pyogenes
Streptococcus_phage_Javan499	MK448780	MGAS10394	S. pyogenes
Streptococcus_phage_Javan501	MK448782	MGAS10750	S. pyogenes
Streptococcus_phage_Javan502	MK448964	MGAS10750	S. pyogenes
Streptococcus_phage_Javan503	MK448783	MGAS10750	S. pyogenes
Streptococcus_phage_Javan505	MK448784	MGAS2096	S. pyogenes
Streptococcus_phage_Javan506	MK448965	MGAS2096	S. pyogenes
Streptococcus_phage_Javan507	MK448785	MGAS315	S. pyogenes
Streptococcus_phage_Javan508	MK448966	MGAS315	S. pyogenes
Streptococcus_phage_Javan509	MK448786	MGAS315	S. pyogenes
Streptococcus_phage_Javan510	MK448967	MGAS315	S. pyogenes
Streptococcus_phage_Javan511	MK448788	MGAS315	S. pyogenes
Streptococcus_phage_Javan512	MK448968	MGAS315	S. pyogenes
Streptococcus_phage_Javan513	MK448789	MGAS5005	S. pyogenes
Streptococcus_phage_Javan514	MK448969	MGAS5005	S. pyogenes
Streptococcus_phage_Javan515	MK448790	MGAS5005	S. pyogenes
Streptococcus_phage_Javan516	MK448970	MGAS6180	S. pyogenes
Streptococcus_phage_Javan517	MK448791	MGAS6180	S. pyogenes
Streptococcus_phage_Javan520	MK448972	MGAS8232	S. pyogenes
Streptococcus_phage_Javan521	MK448792	MGAS8232	S. pyogenes
Streptococcus_phage_Javan522	MK448973	MGAS8232	S. pyogenes
Streptococcus_phage_Javan523	MK448793	MGAS8232	S. pyogenes
Streptococcus_phage_Javan524	MK448974	MGAS9429	S. pyogenes
Streptococcus_phage_Javan525	MK448794	MGAS9429	S. pyogenes
Streptococcus_phage_Javan526	MK448975	MGAS9429	S. pyogenes
Streptococcus_phage_Javan527	MK448795	NZ131	S. pyogenes
Streptococcus_phage_Javan528	MK448976	NZ131	S. pyogenes
Streptococcus_phage_Javan530	MK448977	SSI-1	S. pyogenes
Streptococcus_phage_Javan531	MK448797	SSI-1	S. pyogenes
Streptococcus_phage_Javan532	MK448978	SSI-1	S. pyogenes
Streptococcus_phage_Javan533	MK448798	SSI-1	S. pyogenes
Streptococcus_phage_Javan534	MK448979	ATCC_7073	S. salivarius
Streptococcus_phage_Javan535	MK448799	JF	S. salivarius
Streptococcus_phage_Javan536	MK448980	JIM8777	S. salivarius
Streptococcus_phage_Javan539	MK448800	NCTC_8618	S. salivarius
Streptococcus_phage_Javan548	MK448981	8067	S. suis
Streptococcus_phage_Javan549	MK448801	8067	S. suis
Streptococcus_phage_Javan551	MK448803	9406160	S. suis
Streptococcus_phage_Javan553	MK448804	89-3576-3	S. suis
Streptococcus_phage_Javan554	MK448982	89-3576-3	S. suis
Streptococcus_phage_Javan558	MK448983	D12_PRJNA65469	S. suis
Streptococcus_phage_Javan562	MK448984	ERR120115	S. suis
Streptococcus_phage_Javan563	MK448805	ERR120115	S. suis
Streptococcus_phage_Javan565	MK448806	ERR120116	S. suis
Streptococcus_phage_Javan566	MK448985	ERR120214	S. suis
Streptococcus_phage_Javan567	MK448807	ERR120214	S. suis
Streptococcus_phage_Javan569	MK448808	GD-0063	S. suis
Streptococcus_phage_Javan570	MK448986	GD-0063	S. suis
Streptococcus_phage_Javan573	MK448810	LS1C	S. suis
Streptococcus_phage_Javan575	MK448811	LS2N	S. suis
Streptococcus_phage_Javan576	MK448987	LS2Z	S. suis
Streptococcus_phage_Javan577	MK448812	LS8B	S. suis
Streptococcus_phage_Javan578	MK448988	NSUI002	S. suis
Streptococcus_phage_Javan579	MK448813	NSUI002	S. suis
Streptococcus_phage_Javan580	MK448989	NSUI002	S. suis
Streptococcus_phage_Javan583	MK448814	S95G	S. suis
Streptococcus_phage_Javan584	MK448990	S95G	S. suis
Streptococcus_phage_Javan585	MK448815	S95N	S. suis
Streptococcus_phage_Javan589	MK448816	T15	S. suis
Streptococcus_phage_Javan590	MK448991	T15	S. suis
Streptococcus_phage_Javan597	MK448818	YS39	S. suis
Streptococcus_phage_Javan599	MK448819	YS49	S. suis
Streptococcus_phage_phiST1	KC413988	ST1	S. suis
Streptococcus_phage_Javan616	MK448993	DSM_12221	S. thoraltensis
Streptococcus_phage_Javan617	MK448820	6736	S. uberis
Streptococcus_phage_Javan618	MK448994	6780	S. uberis
Streptococcus_phage_Javan623	MK448821	B190	S. uberis
Streptococcus_phage_Javan626	MK448995	C5072	S. uberis
Streptococcus_phage_Javan628	MK448996	C5388	S. uberis
Streptococcus_phage_Javan629	MK448822	C8329	S. uberis
Streptococcus_phage_Javan630	MK448997	C8329	S. uberis
Streptococcus_phage_Javan633	MK448823	C9359	S. uberis
Streptococcus_phage_Javan636	MK448998	S6261	S. uberis
Streptococcus_phage_Javan637	MK448824	2285-97	S. urinalis
Streptococcus_phage_Javan638	MK448999	2285-97	S. urinalis
Streptococcus_phage_Javan639	MK448825	2285-97	S. urinalis
Streptococcus_phage_Javan640	MK449001	2285-97	S. urinalis
Streptococcus_phage_Javan642	MK449002	FB127-CNA-2	S. urinalis
Streptococcus_phage_Javan645	MK448826	SRR067581	S. urinalis
Streptococcus_phage_Javan648	MK449003	SRR536860	S. urinalis

## Sheet: Table S4  
Table S4. Genomic features of the 29 prophage types found in the Group B Streptococcus (GBS) genomes analysed. The lysins were classified according to their cleavage site. NABDG: N-acetyl-β-D-glucosaminidase, NAMLAA: N-acetylmuramoyl-L-alanine-amidase, NABDM: N-acetyl-β-D-muramidase. NABDG-NAMLAA and NAMLAA-NABDM: both domains were present in the same lysin. Left and right prophage attachment sit…
Prophage type	Genome size (kb)	%GC	Nº of ORFs	% Hypothetical proteins	Lysin classification	Integrase classification	Insertion site	Attachment site (att) sequence	Factors associated with bacterial fitness, defense mechanisms or virulence
A	35.96	43.43	41	29.27	NAMLAA or NABDG-NAMLAA	Without integrase	Hypothetical protein -Prophage- Site specific recombinase / Integrase x2	Not Found	S-adenosylmethionine synthetase; CRISPR associated protein Cas4; CsbD-like protein; VRR-NUC; DNA-directed RNA polymerase specialized sigma subunit 24 and 70; DNA-adenine methyltransferase; DNA-cytosine methyltransferase; mRNA interferasa YafQ toxin; Antitoxin DinJ; ParE toxin; Antitoxin; YciM superfamily protein
B/GBSInt9.1	34.10	40.24	49	40.82	NABDG-NAMLAA	Tirosine recombinase	Na+/H+ antiporter -Prophage- tRNA-Cys	attL: AAGGCGGTAGACGGATTAAAT attR: AAGGCGGTAGACGGATTTGAA	ImmA/IrrE family metallo-endopeptidase; Glicerate kinase; HicA toxin; HicB like antitoxin
B/GBSInt9.2	32.67	40.17	48	43.75	NABDG-NAMLAA	Tirosine recombinase	Na+/H+ antiporter -Prophage- tRNA-Cys	attL: AAGGCGGTAGACGGATTAAAT attR: AAGGCGGTAGACGGATTTGAA	ImmA/IrrE family metallo-endopeptidase; Glicerate kinase; DNA-cytosine methyltransferase; HicA toxin; HicB like antitoxin
C/GBSInt4	40.96	36.45	58	39.66	NAMLAA or NABDG-NAMLAA	Tirosine recombinase	Histone-like DNA-binding protein (HU) -Prophage- putative dihydroorotate dehydrofenase A (fumarate)	CTCTTAAAGACGCTGTTAAATAATTCGTCTAGAAAAACCTTGTCATATCAATGTTTATTGATAGCGACAAGGTTC	ImmA/IrrE family metallo-endopeptidase; AAA family ATPase; Chromosome segregation protein SMC; ATP-binding protein; Toll-interleukin-1 receptor domain-containing protein; Glycerophosphoryl diester phosphodiesterase family protein; Phage membrane protein; CsbD-like protein; DNA translocase FtsK; TenpN superfamily toxin; Phage deoxyuridine 5'-triphosphate nucleotidohydrolase
C/GBSInt10	39.24	35.61	69	49.18	NABDG-NAMLAA	Serine recombinase	DNA-binding protein WhiA -Prophage- Dipeptidase	Not determined	YopX protein; contact-dependent growth inhibition (CDI) system (CdiA-CT) toxin
D/GBSInt1	45.06	36.50	68	51.47	NAMLAA-NABDM	Tirosine recombinase	RNA polymerase sigma factor (ComX) -Prophage- Phosphoglycerate mutase	TTTTTTGTTATAATATAA	Coiled-coil domain-containing protein 158; VRR-NUC domain; YopX protein; reticulocyte binding protein 2-like protein; HicA toxin; HicB like antitoxin
D/GBSInt2.1	43.74	36.19	65	53.85	NAMLAA-NABDM	Tirosine recombinase	tRNA (guanine-N(7)-)-methyltransferase - tRNA-Ser -Prophage- Ribosome maturation factor RimP	ATCCCCTCCTCTCCTTTAAT	ImmA/IrrE family metallo-endopeptidase; Gp157; YopX protein; chromosome segregation protein SMC; PH-like superfamily domain; Adenine-specific methyltransferase; TenpN-like toxin component of a type III toxin-antitoxin (TA) system; Gamma-glutamyl phosphate reductase
D/GBSInt2.2	43.35	38.60	54	42.59	NAMLAA-NABDM	Tirosine recombinase	tRNA (guanine-N(7)-)-methyltransferase - tRNA-Ser -Prophage- Ribosome maturation factor RimP	attL: ATCCCCTCCTCTCCTTTAAT attR: ATCCCCTCCTCTCCTTTTAT	CRISPR associated cas 4 superfamily; ImmA/IrrE family metallo-endopeptidase; Cytochrome P450; HicA toxin; HicB like antitoxin
D/GBSInt3	42.87	36.21	68	58.82	NAMLAA or NAMLAA-NABDM	Tirosine recombinase	LSU ribosomal protein L19p - tRNA-Arg -Prophage- Integrase / site specific recombinase x2	GATTCCGGCAGGGGACAT	ImmA/IrrE family metallo-endopeptidase; Gp157; YopX protein; HicB like antitoxin; HicA toxin; Abortive infection bacteriophage resistance protein; Uncharacterized conserved protein YjbJ
D/GBSInt4	45.05	38.03	54	44.44	NAMLAA-NABDM	Tirosine recombinase	Histone-like DNA-binding protein (HU) -Prophage- putative dihydroorotate dehydrofenase A (fumarate)	CTCTTAAAGACGCTGTTAAATAATTCGTCTAGAAAAACCTTGTCATATCAATGTTTATTGATAGCGACAAGGTTC	Prophage Lp2 protein 4; CRISPR associated cas 4 superfamily; DNA methyltransferase; HicA toxin; HicB like antitoxin
D/GBSInt6.1	44.90	36.53	71	53.52	NAMLAA-NABDM	Tirosine recombinase	2,3,4,5-tetrahydropyridine-2,6-dicarboxylate N-acetyltransferase -Prophage- transfer-messenger RNA, SsrA	TGGAGCCGGTGGGAGT	VRR-NUC domain; YopX protein; HicA toxin; HicB like antitoxin
D/GBSInt6.2	43.15	35.94	62	58.06	NAMLAA-NABDM	Tirosine recombinase	2,3,4,5-tetrahydropyridine-2,6-dicarboxylate N-acetyltransferase -Prophage- transfer-messenger RNA, SsrA	TGGAGCCGGTGGGAGT	VRR-NUC domain; Abortive infection bacteriophage resistance protein; Uncharacterized conserved protein YjbJ; Gamma-glutamyl phosphate reductase
D/GBSInt8.1	42.92	36.09	67	53.73	NAMLAA	Tirosine recombinase	YbaB/EbfC family nucleoid-associated protein -Prophage- hypothetical protein	TTTTGCATATTCATCATA (in one case attL was TTTTGCATATTAATCATA)	HicA toxin; HicB like antitoxin; CRISPR/Cas system-associated protein Cas4, Phox Homology domain; YopX protein; Uncharacterized conserved protein YjbJ; Histidine kinase-like ATPase domain
D/GBSInt8.2	43.70	35.97	70	58.57	NAMLAA-NABDM	Tirosine recombinase	YbaB/EbfC family nucleoid-associated protein -Prophage- hypothetical protein	TTTTGCATATTCATCATA	HicA toxin; HicB like antitoxin; CRISPR/Cas system-associated protein Cas4, Phox Homology domain; YopX protein; chromosome segregation protein SMC/rod shape-determining protein MreC; ParB and sulfiredoxin protein-related family
E1/GBSInt1	47.88	36.65	80	45.00	NAMLAA-NABDM	Tirosine recombinase	RNA polymerase sigma factor (ComX) -Prophage- Phosphoglycerate mutase	TTTTTTGTTATAATATAA	Chromosome segregation protein SMC; YopX protein; HicA toxin; HicB like antitoxin; LEM-like domain of lamina-associated polypeptide 2 (LAP2); LPXTG-anchored collagen-like adhesin Scl2/SclB
E1/GBSInt3	45.65	36.14	76	51.32	NAMLAA or NAMLAA-NABDM	Tirosine recombinase	LSU ribosomal protein L19p - tRNA-Arg -Prophage- Integrase / site specific recombinase x2	GATTCCGGCAGGGGACAT	ImmA/IrrE family metallo-endopeptidase; Gp157; LEM-like domain of lamina-associated polypeptide 2 (LAP2); DNA-adenine methyltransferase; HicA toxin; HicB like antitoxin
E1/GBSInt8.1	45.51	35.60	70	50.00	NAMLAA-NABDM	Tirosine recombinase	YbaB/EbfC family nucleoid-associated protein -Prophage- hypothetical protein	TTTTGCATATTCATCATA	Conjugal transfer protein TrbC; ImmA/IrrE family metallo-endopeptidase; Phox Homology domain; CRISPR/Cas system-associated protein Cas4; YopX protein; DNA modification methylase; Putative ABC iron siderophore transporter, fused permease and ATPase domains; 2-isopropylmalate synthase;
E1/GBSInt11.1	43.67	36.10	72	51.39	NAMLAA-NABDM	Serine recombinase	Competence protein ComG (type II secretion system protein F) -Prophage- Late competence protein ComGF	attL: CTTTTAGAATGCTTGGTA attR: CTTTTAGAATGTTTGGTA	prophage Lp2 protein 14; NAD(P)(+)-binding protein; YopX protein; SAM-dependent methyltransferase; HicB like antitoxin; HicA toxin; LEM-like domain of lamina-associated polypeptide 2 (LAP2); Histidine kinase-like ATPase domain
E2/GBSInt1	39.40	37.33	61	54.10	NAMLAA-NABDM	Tirosine recombinase	RNA polymerase sigma factor (ComX) -Prophage- Phosphoglycerate mutase	TTTTTTGTTATAATATAA	ImmA/IrrE family metallo-endopeptidase; proteasome-activating nucleotidase; CRISPR/Cas system-associated protein Cas4; YopX protein; SAM-dependent methyltransferase; Listeria antigen LmaA; NAD+--asparagine ADP-ribosyltransferase
E2/GBSInt3	38.56	36.70	62	54.84	NAMLAA	Tirosine recombinase	LSU ribosomal protein L19p - tRNA-Arg -Prophage- Integrase / site specific recombinase x2	GATTCCGGCAGGGGACAT	CsbD-like protein; Abortive infection bacteriophage resistance protein; YopX superfamily protein; Ecl1 superfamily protein; Ntox50 superfamily protein
E2/GBSInt4	37.04	37.10	57	54.39	NAMLAA or NAMLAA-NABDM	Tirosine recombinase	Histone-like DNA-binding protein (HU) -Prophage- putative dihydroorotate dehydrofenase A (fumarate)	CTCTTAAAGACGCTGTTAAATAATTCGTCTAGAAAAACCTTGTCATATCAATGTTTATTGATAGCGACAAGGTTC	Ntox50 superfamily; Ecl1 superfamily; CRISPR/Cas system-associated protein Cas4; Lin1741 protein; LEM-like domain of lamina-associated polypeptide 2 (LAP2); TenpN-like toxin component of a type III toxin-antitoxin (TA) system; Uncharacterized conserved protein YjbJ
E2/GBSInt6.1	39.24	37.40	61	50.82	NAMLAA-NABDM	Tirosine recombinase	2,3,4,5-tetrahydropyridine-2,6-dicarboxylate N-acetyltransferase -Prophage- transfer-messenger RNA, SsrA	TGGAGCCGGTGGGAGT	Ntox50 superfamily; Ecl1 superfamily; ImmA/IrrE family metallo-endopeptidase; Abortive infection bacteriophage resistance protein; LEM-like domain of lamina-associated polypeptide 2 (LAP2); S-adenosylmethionine-dependent methyltransferases; Nucleoside Triphosphate Hydrolases; YopX protein
E2/GBSInt6.3	43.13	36.44	79	63.29	NAMLAA-NABDM	Tirosine recombinase	2,3,4,5-tetrahydropyridine-2,6-dicarboxylate N-acetyltransferase -Prophage- transfer-messenger RNA, SsrA	TGGAGCCGGTGGGAGT	CRISPR/Cas system-associated protein Cas4; Yopx protein; Life-span regulatory factor; Bacterial toxin 50; LEM-like domain of lamina-associated polypeptide 2 (LAP2); Uncharacterized conserved protein YjbJ
E2/GBSInt8.1	37.64	36.77	60	56.67	NAMLAA-NABDM	Tirosine recombinase	YbaB/EbfC family nucleoid-associated protein -Prophage- hypothetical protein	attL: TTTTGCATGTTCATCATA attR: TTTTGCATATTCATCATA	Ntox50 superfamily; Ecl1 superfamily; YopX protein; CRISPR/Cas system-associated protein Cas4; Phox Homology domain; LEM-like domain of lamina-associated polypeptide 2 (LAP2)
E2/GBSInt11.1	37.91	36.85	60	56.67	NAMLAA or NAMLAA-NABDM	Serine recombinase	Competence protein ComG (type II secretion system protein F) -Prophage- Late competence protein ComGF	attL: CTTTTAGAATGCTTGGTA attR: CTTTTAGAATGTTTGGTA (in one case GAATGTTTGGTA)	Ntox50 superfamily; CsbD-like protein; Abortive infection bacteriophage resistance protein; Ecl1 superfamily; YopX protein; LEM-like domain of lamina-associated polypeptide 2 (LAP2)
F1/GBSInt11.2	37.47	39.86	56	51.79	NAMLAA or NAMLAA-NABDM	Serine recombinase	Competence protein ComG (type II secretion system protein F) -Prophage- Late competence protein ComGF	attL: GGTTAAAGCATTTACACTTTTA attR: GGTTAAAGCATTTACGCTTTTA (in one case CTTTTAGAATGTTTGGTA)	Late competence protein ComGD; Late competence protein ComGE
F2/GBSInt4	35.91	35.75	56	50.00	NAMLAA	Tirosine recombinase	Histone-like DNA-binding protein (HU) -Prophage- putative dihydroorotate dehydrofenase A (fumarate)	CTCTTAAAGACGCTGTTAAATAATTCGTCTAGAAAAACCTTGTCATATCAATGTTTATTGATAGCGACAAGGTTC	ImmA/IrrE family metallo-endopeptidase; Gp157; YopX protein; Uncharacterized conserved protein YjbJ
F2/GBSInt11.1	38.24	35.49	60	55.00	NAMLAA	Serine recombinase	Competence protein ComG (type II secretion system protein F) -Prophage- Late competence protein ComGF	CTTTTAGAATGTTTGGTA	Tellurite-resistance/Dicarboxylate Transporter (TDT) family; Nucleoside Triphosphate Pyrophosphohydrolase (EC 3.6.1.8) MazG-like domain superfamily; YopX protein; DNA modification methylase; Pyrophosphatase
F2/GBSInt11.3	40.83	35.25	65	56.92	NAMLAA	Tirosine recombinase	HMP-PP phosphatase - Prophage - Glutamate-pyruvate aminotransferase AlaA	attL: ATAAGTCAGATAAAGTAA attR: ATAAGCCAGATAAAGTAA	Glycosidase hydrolase; pyrophosphatase; SAM-dependent methyltransferase; Yopx protein; DNA modification methylase; Putative universal stress protein

## Sheet: Table S5 
Table S5. Summary of genes carried by prophage JN_AR_GBS285-B/GBSint9.2
ORF	Strand	Location	Product
1	-	74..1141	Phage integrase
2	-	1265..1669	Phage terminase
3	-	1691..2437	Hypothetical protein
4	-	2446..2973	Transcriptional regulator
5	+	3114..3278	Hypothetical protein
6	-	3261..3731	Hypothetical protein
7	+	3792..4004	Phage protein
8	+	4004..4345	Hypothetical protein
9	+	4392..4922	HNH homing endonuclease
10	+	4922..5206	DNA-binding phage protein
11	+	5230..5448	Hypothetical protein
12	+	5457..6788	Replicative DNA helicase (DnaB) (EC 3.6.4.12)
13	+	6790..7392	Putative protein
14	+	7370..8116	Phage DNA replication protein O
15	+	8117..8938	Phage DNA helicase loader (ACLAME 19)
16	+	8938..9060	Type III restriction-modification system methylation subunit (EC 2.1.1.72)
17	+	9132..9980	KilA domain-containing protein,KilA-N domain
18	+	9992..10273	Membrane protein
19	+	10347..11384	Putative transposon protein
20	+	11384..11869	Hypothetical protein,
21	+	11866..12909	Protein virD4, conjugal transfer coupling protein TraG, Type IV secretory pathway, VirD4 components,Type IV secretory system Conjugative DNA transfer
22	+	12949..14772	Putative site-specific recombinase
23	+	14915..15511	TetR family transcriptional regulator, DNA-binding transcriptional repressor AcrR
24	+	15535..18009	Phosphoenolpyruvate synthase (EC 2.7.9.2)
25	+	18011..19393	Multi antimicrobial extrusion protein (Na(+)/drug antiporter), MATE family of MDR efflux pumps
26	+	19677..20093	Putative sigma factor, RNA polymerase sigma factor, sigma-70 family
27	+	20177..20506	Protein of unknown function (DUF3847)
28	+	20750..22402	MobA/MobL family protein, DNA strand transferase, conjugal transfer relaxase TraA, Ti-type conjugative transfer relaxase TraA, MobA/MobL family
29	+	22405..23157	N-terminal phage replisome organiser (Phage_rep_org_N)
30	+	23572..24138	Hypothetical protein
31	+	24222..24407	Hypothetical protein
32	+	24509..25228	Putative conjugal transfer protein, type IV secretion system protein VirD4, Type IV secretory pathway, VirD4 components, type IV conjugative transfer system coupling protein TraD, TraM recognition site of TraD and TraG
33	+	25307..25477	Hypothetical protein
34	+	25797..26108	Putative conjugal transfer protein
35	+	26112..26327	Conjugative transposon membrane protein,Maff2 family
36	+	26340..27203	Putative conjugative transposon membrane exported protein
37	+	27216..27482	Conjugative transposon membrane protein,PrgI family protein
38	+	27787..30219	Conjugal transfer protein, Type IV secretory pathway, VirB4 components, type-IV secretion system protein TraC, AAA-like domain
39	+	30226..32520	NLP/P60 family protein
40	+	32533..32769	Hypothetical protein
41	+	32750..34966	Mature parasite-infected erythrocyte surface antigen (MESA) or PfEMP2
42	+	35060..36766	DNA topoisomerase III (EC 5.99.1.2)
43	+	36802..37779	Modification methylase ScrFIB (EC 2.1.1.37)
44	+	37789..46140	cpp14 protein, DNA methylase, SNF2 family N-terminal domain
45	+	46193..46852	Conjugative transposon protein
46	+	46981..47199	Transcriptional regulator, Xre family
47	+	47200..49377	Type I restriction-modification system, DNA-methyltransferase subunit M (EC 2.1.1.72)
48	+	49370..50731	Type I restriction-modification system, specificity subunit S
49	+	50721..53639	Type I restriction-modification system, restriction subunit R (EC 3.1.21.3)
50	+	53654..54928	RpoS
51	+	54946..57483	Superfamily II helicase
52	-	57500..58831	Relaxase/mobilisation protein, Relaxase/Mobilisation nuclease domain
53	-	58832..59191	Putative conjugative transposon mobilization protein
54	+	59490..60062	TetR family transcriptional regulator, Toluene efflux pump ttgABC operon repressor, transcriptional regulator BetI, transcriptional repressor BetI, Bacterial regulatory proteins, tetR family
55	+	60113..60631	DUF1706 domain-containing protein
56	+	60772..62511	Heterodimeric efflux ABC transporter, permease/ATP-binding subunit 1
57	+	62504..64213	Heterodimeric efflux ABC transporter, permease/ATP-binding subunit 2
58	+	64216..65721	Duplicated ATPase component BL0693 of energizing module of predicted ECF transporter
59	+	65726..66427	Transmembrane component BL0694 of energizing module of predicted ECF transporter
60	+	66438..67022	Substrate-specific component BL0695 of predicted ECF transporter
61	+	67273..67689	FIG00532040: Hypothetical protein
62	+	68142..68297	Hypothetical protein
63	+	68396..70060	Site-specific recombinase
64	+	70060..71727	Site-specific recombinase
65	+	71720..73213	Site-specific recombinase
66	+	73286..74587	Type II, 5-methyl-cytosine DNA methyltransferase
67	+	74584..74988	Hypothetical protein
68	+	74981..75472	Phage DNA-binding protein
69	+	75472..75801	Phage protein (ACLAME 481)
70	+	75801..76157	Phage protein
71	+	76154..76360	Hypothetical protein
72	+	76350..76766	Single-stranded DNA-binding protein
73	-	76928..77176	Hypothetical protein
74	+	77347..78666	Retron-type RNA-directed DNA polymerase (EC 2.7.7.49)
75	+	78799..79059	Hypothetical protein
76	+	79056..79403	prophage LambdaSa2, transcriptional regulator, Cro/CI family
77	+	79400..79864	Hypothetical protein
78	+	79974..80516	prophage LambdaSa2, site-specific recombinase, phage integrase family
79	+	80806..81093	Hypothetical protein
80	+	81093..81452	prophage LambdaSa2, HNH endonuclease family protein
81	+	81546..82025	FIG01116616: Hypothetical protein
82	+	82018..83730	Phage terminase, large subunit
83	+	83739..84881	FIG01118414: Hypothetical protein
84	+	84931..85473	prophage LambdaSa2, protease, Putative
85	+	85484..86746	conserved domain protein
86	+	86767..87102	Glycerate kinase (EC 2.7.1.31)
87	+	87099..87404	FIG01114606: Hypothetical protein
88	+	87404..87751	FIG01117896: Hypothetical protein
89	+	87738..88082	FIG01116328: Hypothetical protein
90	+	88097..88780	FIG01118296: Hypothetical protein
91	+	88780..89256	FIG01114006: Hypothetical protein
92	+	89442..92177	Phage tail length tape-measure protein T
93	+	92174..92896	FIG01115816: Hypothetical protein
94	+	92897..96571	Phage endopeptidase
95	+	96588..96818	conserved domain protein
96	+	96821..97159	Phage protein
97	+	97194..97604	Hypothetical protein
98	+	97607..97936	Phage holin
99	+	97940..99346	Phage lysin, N-acetylmuramoyl-L-alanine amidase (EC 3.5.1.28)
100	+	99553..99738	Hypothetical protein
101	+	99799..100203	Phage-related protein

## Sheet: Table S6 
Table S6. Accesion number of the reads obtained by Whole Genome Sequencing of the Argentinean Group B Streptococcus (GBS) genomes, in the ENA repository under study accessions PRJEB34470 and PRJEB78912
GBS Strain id	Run Accession	Sample accession
JN_AR_GBS1	ERR10292806	SAMEA9835853
	ERR10472023
JN_AR_GBS10	ERR10292840	SAMEA9835863
	ERR10472057
JN_AR_GBS110	ERR10292945	SAMEA9836030
	ERR10472162
JN_AR_GBS111	ERR10292947	SAMEA9836034
	ERR10472164
JN_AR_GBS112	ERR10292949	SAMEA9836033
	ERR10472166
JN_AR_GBS114	ERR10292967	SAMEA9836032
	ERR10472184
JN_AR_GBS115	ERR10292969	SAMEA9836035
	ERR10472186
JN_AR_GBS119	ERR10292977	SAMEA9835902
	ERR10472194
JN_AR_GBS12	ERR10292844	SAMEA9835864
	ERR10472061
JN_AR_GBS120	ERR10292979	SAMEA9835905
	ERR10472196
JN_AR_GBS121	ERR10292981	SAMEA9835904
	ERR10472198
JN_AR_GBS122	ERR10292999	SAMEA9835907
	ERR10472216
JN_AR_GBS123	ERR10292807	SAMEA9835908
	ERR10472024
JN_AR_GBS124	ERR10292809	SAMEA9835906
	ERR10472026
JN_AR_GBS125	ERR10293001	SAMEA9835910
	ERR10472218
JN_AR_GBS127	ERR10293005	SAMEA9835909
	ERR10472222
JN_AR_GBS128	ERR10293007	SAMEA9835912
	ERR10472224
JN_AR_GBS129	ERR10293009	SAMEA9835914
	ERR10472226
JN_AR_GBS13	ERR10292846	SAMEA9835865
	ERR10472063
JN_AR_GBS130	ERR10293011	SAMEA9835913
	ERR10472228
JN_AR_GBS131	ERR10293013	SAMEA9835916
	ERR10472230
JN_AR_GBS132	ERR10293031	SAMEA9835915
	ERR10472248
JN_AR_GBS133	ERR10293033	SAMEA9835919
	ERR10472250
JN_AR_GBS134	ERR10293035	SAMEA9835920
	ERR10472252
JN_AR_GBS135	ERR10293037	SAMEA9835917
	ERR10472254
JN_AR_GBS136	ERR10293039	SAMEA9835924
	ERR10472256
JN_AR_GBS137	ERR10293041	SAMEA9835921
	ERR10472258
JN_AR_GBS138	ERR10293043	SAMEA9835922
	ERR10472260
JN_AR_GBS139	ERR10293045	SAMEA9835923
	ERR10472262
JN_AR_GBS14	ERR10292848	SAMEA9835866
	ERR10472065
JN_AR_GBS140	ERR10293063	SAMEA9835926
	ERR10472280
JN_AR_GBS141	ERR10293065	SAMEA9835927
	ERR10472282
JN_AR_GBS142	ERR10293067	SAMEA9835928
	ERR10472284
JN_AR_GBS143	ERR10293069	SAMEA9835925
	ERR10472286
JN_AR_GBS144	ERR10293071	SAMEA9835931
	ERR10472288
JN_AR_GBS145	ERR10293073	SAMEA9835929
	ERR10472290
JN_AR_GBS146	ERR10293075	SAMEA9835932
	ERR10472292
JN_AR_GBS147	ERR10293077	SAMEA9835930
	ERR10472294
JN_AR_GBS148	ERR10293095	SAMEA9835933
	ERR10472312
JN_AR_GBS149	ERR10293097	SAMEA9835937
	ERR10472314
JN_AR_GBS15	ERR10292850	SAMEA9835867
	ERR10472067
JN_AR_GBS150	ERR10293099	SAMEA9835934
	ERR10472316
JN_AR_GBS151	ERR10293101	SAMEA9835936
	ERR10472318
JN_AR_GBS152	ERR10293103	SAMEA9835935
	ERR10472320
JN_AR_GBS153	ERR10293105	SAMEA9835940
	ERR10472322
JN_AR_GBS154	ERR10293107	SAMEA9835941
	ERR10472324
JN_AR_GBS155	ERR10293109	SAMEA9835938
	ERR10472326
JN_AR_GBS157	ERR10293127	SAMEA9835939
	ERR10472344
JN_AR_GBS158	ERR10292811	SAMEA9835943
	ERR10472028
JN_AR_GBS159	ERR10293129	SAMEA9835945
	ERR10472346
JN_AR_GBS16	ERR10292852	SAMEA9835869
	ERR10472069
JN_AR_GBS160	ERR10293131	SAMEA9835944
	ERR10472348
JN_AR_GBS161	ERR10293133	SAMEA9835942
	ERR10472350
JN_AR_GBS162	ERR10293135	SAMEA9835947
	ERR10472352
JN_AR_GBS164	ERR10293137	SAMEA9835949
	ERR10472354
JN_AR_GBS166	ERR10292817	SAMEA9835952
	ERR10472034
JN_AR_GBS167	ERR10293139	SAMEA9835950
	ERR10472356
JN_AR_GBS168	ERR10293141	SAMEA9835951
	ERR10472358
JN_AR_GBS169	ERR10293159	SAMEA9835956
	ERR10472376
JN_AR_GBS17	ERR10292870	SAMEA9835871
	ERR10472087
JN_AR_GBS170	ERR10293161	SAMEA9835953
	ERR10472378
JN_AR_GBS172	ERR10293163	SAMEA9835955
	ERR10472380
JN_AR_GBS173	ERR10293165	SAMEA9835957
	ERR10472382
JN_AR_GBS174	ERR10293167	SAMEA9835954
	ERR10472384
JN_AR_GBS175	ERR10292819	SAMEA9835958
	ERR10472036
JN_AR_GBS176	ERR10293169	SAMEA9835959
	ERR10472386
JN_AR_GBS178	ERR10293173	SAMEA9835961
	ERR10472390
JN_AR_GBS18	ERR10292872	SAMEA9835868
	ERR10472089
JN_AR_GBS180	ERR10292822	SAMEA9835964
	ERR10472039
JN_AR_GBS181	ERR10292824	SAMEA9835962
	ERR10472041
JN_AR_GBS182	ERR10292839	SAMEA9835965
	ERR10472056
JN_AR_GBS183	ERR10292841	SAMEA9835967
	ERR10472058
JN_AR_GBS184	ERR10292826	SAMEA9835966
	ERR10472043
JN_AR_GBS186	ERR10292830	SAMEA9835968
	ERR10472047
JN_AR_GBS187	ERR10292832	SAMEA9835970
	ERR10472049
JN_AR_GBS188	ERR10292834	SAMEA9835971
	ERR10472051
JN_AR_GBS189	ERR10292836	SAMEA9835973
	ERR10472053
JN_AR_GBS19	ERR10292874	SAMEA9835872
	ERR10472091
JN_AR_GBS190	ERR10292854	SAMEA9835972
	ERR10472071
JN_AR_GBS191	ERR10292856	SAMEA9835975
	ERR10472073
JN_AR_GBS193	ERR10292858	SAMEA9835974
	ERR10472075
JN_AR_GBS194	ERR10292860	SAMEA9836038
	ERR10472077
JN_AR_GBS195	ERR10292862	SAMEA9836039
	ERR10472079
JN_AR_GBS196	ERR10292864	SAMEA9836040
	ERR10472081
JN_AR_GBS197	ERR10292866	SAMEA9836042
	ERR10472083
JN_AR_GBS198	ERR10292868	SAMEA9836041
	ERR10472085
JN_AR_GBS199	ERR10292886	SAMEA9836043
	ERR10472103
JN_AR_GBS2	ERR10292808	SAMEA9835858
	ERR10472025
JN_AR_GBS20	ERR10292876	SAMEA9835870
	ERR10472093
JN_AR_GBS200	ERR10292888	SAMEA9836044
	ERR10472105
JN_AR_GBS202	ERR10292890	SAMEA9836046
	ERR10472107
JN_AR_GBS203	ERR10292892	SAMEA9836045
	ERR10472109
JN_AR_GBS204	ERR10292894	SAMEA9836047
	ERR10472111
JN_AR_GBS206	ERR10292896	SAMEA9836048
	ERR10472113
JN_AR_GBS207	ERR10292898	SAMEA9836049
	ERR10472115
JN_AR_GBS21	ERR10292878	SAMEA9835874
	ERR10472095
JN_AR_GBS210	ERR10292900	SAMEA9836051
	ERR10472117
JN_AR_GBS211	ERR10292918	SAMEA9836050
	ERR10472135
JN_AR_GBS212	ERR10292920	SAMEA9836052
	ERR10472137
JN_AR_GBS214	ERR10292924	SAMEA9836055
	ERR10472141
JN_AR_GBS215	ERR10292926	SAMEA9836053
	ERR10472143
JN_AR_GBS216	ERR10292928	SAMEA9836056
	ERR10472145
JN_AR_GBS217	ERR10292930	SAMEA9836057
	ERR10472147
JN_AR_GBS219	ERR10292932	SAMEA9836058
	ERR10472149
JN_AR_GBS22	ERR10292880	SAMEA9835873
	ERR10472097
JN_AR_GBS220	ERR10292950	SAMEA9836059
	ERR10472167
JN_AR_GBS221	ERR10292952	SAMEA9836060
	ERR10472169
JN_AR_GBS222	ERR10292954	SAMEA9836061
	ERR10472171
JN_AR_GBS223	ERR10292956	SAMEA9836062
	ERR10472173
JN_AR_GBS224	ERR10292958	SAMEA9836063
	ERR10472175
JN_AR_GBS225	ERR10292960	SAMEA9836064
	ERR10472177
JN_AR_GBS226	ERR10292962	SAMEA9836066
	ERR10472179
JN_AR_GBS227	ERR10292964	SAMEA9836065
	ERR10472181
JN_AR_GBS228	ERR10292982	SAMEA9836067
	ERR10472199
JN_AR_GBS23	ERR10292882	SAMEA9835876
	ERR10472099
JN_AR_GBS231	ERR10292984	SAMEA9836070
	ERR10472201
JN_AR_GBS232	ERR10292986	SAMEA9836072
	ERR10472203
JN_AR_GBS233	ERR10292988	SAMEA9836071
	ERR10472205
JN_AR_GBS234	ERR10292990	SAMEA9836073
	ERR10472207
JN_AR_GBS235	ERR10292847	SAMEA9836074
	ERR10472064
JN_AR_GBS236	ERR10292992	SAMEA9836075
	ERR10472209
JN_AR_GBS237	ERR10292994	SAMEA9836077
	ERR10472211
JN_AR_GBS238	ERR10292996	SAMEA9836076
	ERR10472213
JN_AR_GBS239	ERR10293014	SAMEA9836078
	ERR10472231
JN_AR_GBS24	ERR10292884	SAMEA9835875
	ERR10472101
JN_AR_GBS240	ERR10293016	SAMEA9836079
	ERR10472233
JN_AR_GBS241	ERR10293018	SAMEA9836080
	ERR10472235
JN_AR_GBS242	ERR10292849	SAMEA9836081
	ERR10472066
JN_AR_GBS243	ERR10292851	SAMEA9836082
	ERR10472068
JN_AR_GBS244	ERR10293020	SAMEA9836083
	ERR10472237
JN_AR_GBS245	ERR10293022	SAMEA9836085
	ERR10472239
JN_AR_GBS246	ERR10293024	SAMEA9836084
	ERR10472241
JN_AR_GBS247	ERR10293026	SAMEA9836086
	ERR10472243
JN_AR_GBS248	ERR10293028	SAMEA9836087
	ERR10472245
JN_AR_GBS249	ERR10293046	SAMEA9836088
	ERR10472263
JN_AR_GBS25	ERR10292902	SAMEA9835877
	ERR10472119
JN_AR_GBS250	ERR10293048	SAMEA9836089
	ERR10472265
JN_AR_GBS251	ERR10293050	SAMEA9836090
	ERR10472267
JN_AR_GBS252	ERR10293052	SAMEA9836091
	ERR10472269
JN_AR_GBS253	ERR10293054	SAMEA9836093
	ERR10472271
JN_AR_GBS254	ERR10293056	SAMEA9836092
	ERR10472273
JN_AR_GBS255	ERR10293058	SAMEA9836094
	ERR10472275
JN_AR_GBS256	ERR10293060	SAMEA9836095
	ERR10472277
JN_AR_GBS257	ERR10292853	SAMEA9836096
	ERR10472070
JN_AR_GBS258	ERR10292871	SAMEA9836097
	ERR10472088
JN_AR_GBS259	ERR10292873	SAMEA9836098
	ERR10472090
JN_AR_GBS26	ERR10292904	SAMEA9835879
	ERR10472121
JN_AR_GBS260	ERR10293078	SAMEA9836099
	ERR10472295
JN_AR_GBS261	ERR10293080	SAMEA9836100
	ERR10472297
JN_AR_GBS262	ERR10293082	SAMEA9836102
	ERR10472299
JN_AR_GBS264	ERR10293084	SAMEA9836101
	ERR10472301
JN_AR_GBS265	ERR10293086	SAMEA9836103
	ERR10472303
JN_AR_GBS266	ERR10293088	SAMEA9836104
	ERR10472305
JN_AR_GBS267	ERR10292875	SAMEA9836106
	ERR10472092
JN_AR_GBS268	ERR10292877	SAMEA9836107
	ERR10472094
JN_AR_GBS269	ERR10292879	SAMEA9836105
	ERR10472096
JN_AR_GBS27	ERR10292906	SAMEA9835878
	ERR10472123
JN_AR_GBS270	ERR10292881	SAMEA9836108
	ERR10472098
JN_AR_GBS271	ERR10293090	SAMEA9836109
	ERR10472307
JN_AR_GBS273	ERR10293092	SAMEA9836110
	ERR10472309
JN_AR_GBS274	ERR10293110	SAMEA9836111
	ERR10472327
JN_AR_GBS275	ERR10292883	SAMEA9836112
	ERR10472100
JN_AR_GBS276	ERR10292885	SAMEA9836114
	ERR10472102
JN_AR_GBS277	ERR10293112	SAMEA9836113
	ERR10472329
JN_AR_GBS278	ERR10293114	SAMEA9836115
	ERR10472331
JN_AR_GBS28	ERR10292908	SAMEA9835882
	ERR10472125
JN_AR_GBS280	ERR10293116	SAMEA9836116
	ERR10472333
JN_AR_GBS281	ERR10293118	SAMEA9836117
	ERR10472335
JN_AR_GBS282	ERR10293120	SAMEA9836118
	ERR10472337
JN_AR_GBS283	ERR10293122	SAMEA9836119
	ERR10472339
JN_AR_GBS284	ERR10292903	SAMEA9836120
	ERR10472120
JN_AR_GBS285	ERR10292905	SAMEA9836121
	ERR10472122
JN_AR_GBS286	ERR10293124	SAMEA9836122
	ERR10472341
JN_AR_GBS287	ERR10293142	SAMEA9836123
	ERR10472359
JN_AR_GBS288	ERR10293144	SAMEA9836124
	ERR10472361
JN_AR_GBS289	ERR10293146	SAMEA9836125
	ERR10472363
JN_AR_GBS29	ERR10292910	SAMEA9835881
	ERR10472127
JN_AR_GBS290	ERR10293148	SAMEA9836127
	ERR10472365
JN_AR_GBS292	ERR10293150	SAMEA9836126
	ERR10472367
JN_AR_GBS293	ERR10293152	SAMEA9836128
	ERR10472369
JN_AR_GBS294	ERR10293154	SAMEA9836129
	ERR10472371
JN_AR_GBS295	ERR10293156	SAMEA9836130
	ERR10472373
JN_AR_GBS297	ERR10292907	SAMEA9836131
	ERR10472124
JN_AR_GBS298	ERR10293174	SAMEA9836132
	ERR10472391
JN_AR_GBS299	ERR10293176	SAMEA9836134
	ERR10472393
JN_AR_GBS3	ERR10292810	SAMEA9835859
	ERR10472027
JN_AR_GBS30	ERR10292912	SAMEA9835880
	ERR10472129
JN_AR_GBS300	ERR10293178	SAMEA9836133
	ERR10472395
JN_AR_GBS301	ERR10293180	SAMEA9836135
	ERR10472397
JN_AR_GBS302	ERR10293182	SAMEA9836136
	ERR10472399
JN_AR_GBS303	ERR10293184	SAMEA9836137
	ERR10472401
JN_AR_GBS304	ERR10293186	SAMEA9836138
	ERR10472403
JN_AR_GBS305	ERR10293188	SAMEA9836139
	ERR10472405
JN_AR_GBS307	ERR10292823	SAMEA9836140
	ERR10472040
JN_AR_GBS309	ERR10292827	SAMEA9836142
	ERR10472044
JN_AR_GBS31	ERR10292914	SAMEA9835884
	ERR10472131
JN_AR_GBS310	ERR10292829	SAMEA9836145
	ERR10472046
JN_AR_GBS311	ERR10292831	SAMEA9836143
	ERR10472048
JN_AR_GBS314	ERR10292835	SAMEA9836148
	ERR10472052
JN_AR_GBS315	ERR10292837	SAMEA9836146
	ERR10472054
JN_AR_GBS317	ERR10292857	SAMEA9836149
	ERR10472074
JN_AR_GBS318	ERR10292859	SAMEA9836150
	ERR10472076
JN_AR_GBS319	ERR10292861	SAMEA9836151
	ERR10472078
JN_AR_GBS32	ERR10292916	SAMEA9835883
	ERR10472133
JN_AR_GBS320	ERR10292863	SAMEA9836152
	ERR10472080
JN_AR_GBS321	ERR10292865	SAMEA9836153
	ERR10472082
JN_AR_GBS325	ERR10292889	SAMEA9836157
	ERR10472106
JN_AR_GBS326	ERR10292891	SAMEA9836158
	ERR10472108
JN_AR_GBS327	ERR10292893	SAMEA9836160
	ERR10472110
JN_AR_GBS328	ERR10292895	SAMEA9836159
	ERR10472112
JN_AR_GBS329	ERR10292897	SAMEA9836161
	ERR10472114
JN_AR_GBS33	ERR10292934	SAMEA9835886
	ERR10472151
JN_AR_GBS331	ERR10292899	SAMEA9836162
	ERR10472116
JN_AR_GBS335	ERR10292921	SAMEA9836165
	ERR10472138
JN_AR_GBS336	ERR10292923	SAMEA9836167
	ERR10472140
JN_AR_GBS34	ERR10292936	SAMEA9835887
	ERR10472153
JN_AR_GBS342	ERR10292951	SAMEA9836173
	ERR10472168
JN_AR_GBS343	ERR10292953	SAMEA9836172
	ERR10472170
JN_AR_GBS345	ERR10292909	SAMEA9836174
	ERR10472126
JN_AR_GBS346	ERR10292955	SAMEA9836175
	ERR10472172
JN_AR_GBS347	ERR10292957	SAMEA9836177
	ERR10472174
JN_AR_GBS348	ERR10292959	SAMEA9836176
	ERR10472176
JN_AR_GBS349	ERR10292961	SAMEA9836178
	ERR10472178
JN_AR_GBS350	ERR10292963	SAMEA9836180
	ERR10472180
JN_AR_GBS351	ERR10292965	SAMEA9836179
	ERR10472182
JN_AR_GBS353	ERR10292985	SAMEA9836181
	ERR10472202
JN_AR_GBS354	ERR10292987	SAMEA9836200
	ERR10472204
JN_AR_GBS355	ERR10292989	SAMEA9836199
	ERR10472206
JN_AR_GBS357	ERR10292991	SAMEA9836201
	ERR10472208
JN_AR_GBS358	ERR10292993	SAMEA9836202
	ERR10472210
JN_AR_GBS359	ERR10292995	SAMEA9836203
	ERR10472212
JN_AR_GBS36	ERR10292938	SAMEA9835885
	ERR10472155
JN_AR_GBS360	ERR10292997	SAMEA9836206
	ERR10472214
JN_AR_GBS362	ERR10293015	SAMEA9836205
	ERR10472232
JN_AR_GBS363	ERR10293017	SAMEA9836208
	ERR10472234
JN_AR_GBS366	ERR10293019	SAMEA9836210
	ERR10472236
JN_AR_GBS367	ERR10293021	SAMEA9836209
	ERR10472238
JN_AR_GBS368	ERR10293023	SAMEA9836211
	ERR10472240
JN_AR_GBS37	ERR10292940	SAMEA9835888
	ERR10472157
JN_AR_GBS370	ERR10293025	SAMEA9836212
	ERR10472242
JN_AR_GBS371	ERR10293027	SAMEA9836213
	ERR10472244
JN_AR_GBS372	ERR10293029	SAMEA9836214
	ERR10472246
JN_AR_GBS373	ERR10293047	SAMEA9836215
	ERR10472264
JN_AR_GBS375	ERR10293049	SAMEA9836216
	ERR10472266
JN_AR_GBS376	ERR10293051	SAMEA9836217
	ERR10472268
JN_AR_GBS377	ERR10293053	SAMEA9836218
	ERR10472270
JN_AR_GBS378	ERR10293055	SAMEA9836219
	ERR10472272
JN_AR_GBS379	ERR10293057	SAMEA9836220
	ERR10472274
JN_AR_GBS38	ERR13485806	SAMEA115920894
JN_AR_GBS380	ERR10293059	SAMEA9836221
	ERR10472276
JN_AR_GBS381	ERR10293061	SAMEA9836222
	ERR10472278
JN_AR_GBS382	ERR10293079	SAMEA9836223
	ERR10472296
JN_AR_GBS383	ERR10293081	SAMEA9836224
	ERR10472298
JN_AR_GBS384	ERR10293083	SAMEA9836225
	ERR10472300
JN_AR_GBS385	ERR10293085	SAMEA9836226
	ERR10472302
JN_AR_GBS386	ERR10293087	SAMEA9836227
	ERR10472304
JN_AR_GBS387	ERR10293089	SAMEA9836228
	ERR10472306
JN_AR_GBS388	ERR10293091	SAMEA9836230
	ERR10472308
JN_AR_GBS389	ERR10293093	SAMEA9836229
	ERR10472310
JN_AR_GBS39	ERR10292942	SAMEA9835890
	ERR10472159
JN_AR_GBS390	ERR10293111	SAMEA9836234
	ERR10472328
JN_AR_GBS391	ERR10293113	SAMEA9836232
	ERR10472330
JN_AR_GBS392	ERR10293115	SAMEA9836233
	ERR10472332
JN_AR_GBS393	ERR10293117	SAMEA9836231
	ERR10472334
JN_AR_GBS394	ERR10293119	SAMEA9836236
	ERR10472336
JN_AR_GBS395	ERR10293121	SAMEA9836235
	ERR10472338
JN_AR_GBS396	ERR10293123	SAMEA9836237
	ERR10472340
JN_AR_GBS397	ERR10293125	SAMEA9836183
	ERR10472342
JN_AR_GBS4	ERR10292812	SAMEA9835854
	ERR10472029
JN_AR_GBS400	ERR10293145	SAMEA9836184
	ERR10472362
JN_AR_GBS402	ERR10293147	SAMEA9836186
	ERR10472364
JN_AR_GBS404	ERR10293149	SAMEA9836188
	ERR10472366
JN_AR_GBS405	ERR10293151	SAMEA9836187
	ERR10472368
JN_AR_GBS406	ERR10293153	SAMEA9836189
	ERR10472370
JN_AR_GBS408	ERR10293155	SAMEA9836190
	ERR10472372
JN_AR_GBS41	ERR10292946	SAMEA9835889
	ERR10472163
JN_AR_GBS418	ERR10764814	SAMEA11023820
JN_AR_GBS419	ERR10764816	SAMEA11023809
JN_AR_GBS42	ERR10292948	SAMEA9835892
	ERR10472165
JN_AR_GBS420	ERR10764818	SAMEA11023810
JN_AR_GBS421	ERR10764820	SAMEA11023811
JN_AR_GBS422	ERR10764822	SAMEA11023812
JN_AR_GBS423	ERR10764824	SAMEA11023813
JN_AR_GBS424	ERR10764826	SAMEA11023814
JN_AR_GBS425	ERR10764828	SAMEA11023815
JN_AR_GBS426	ERR10764846	SAMEA11023816
JN_AR_GBS427	ERR10764848	SAMEA11023817
JN_AR_GBS429	ERR10764850	SAMEA11023818
JN_AR_GBS43	ERR10292966	SAMEA9835893
	ERR10472183
JN_AR_GBS430	ERR10764852	SAMEA11023819
JN_AR_GBS431	ERR10764854	SAMEA11023821
JN_AR_GBS432	ERR10764856	SAMEA11023822
JN_AR_GBS433	ERR10764858	SAMEA11023823
JN_AR_GBS434	ERR10764860	SAMEA11023824
JN_AR_GBS435	ERR10764878	SAMEA11023825
JN_AR_GBS436	ERR10764880	SAMEA11023826
JN_AR_GBS437	ERR10764882	SAMEA11023827
JN_AR_GBS438	ERR10764884	SAMEA11023830
JN_AR_GBS439	ERR10764886	SAMEA11023829
JN_AR_GBS44	ERR10292968	SAMEA9835898
	ERR10472185
JN_AR_GBS442	ERR10764888	SAMEA11023828
JN_AR_GBS443	ERR10764890	SAMEA11023831
JN_AR_GBS444	ERR10764892	SAMEA11023832
JN_AR_GBS445	ERR10764910	SAMEA11023833
JN_AR_GBS446	ERR10764912	SAMEA11023834
JN_AR_GBS447	ERR10764914	SAMEA11023835
JN_AR_GBS448	ERR10764916	SAMEA11023836
JN_AR_GBS449	ERR10764918	SAMEA11023837
JN_AR_GBS45	ERR10292970	SAMEA9835894
	ERR10472187
JN_AR_GBS450	ERR10764920	SAMEA11023838
JN_AR_GBS452	ERR10764922	SAMEA11023839
JN_AR_GBS453	ERR10764924	SAMEA11023840
JN_AR_GBS454	ERR10764942	SAMEA11023841
JN_AR_GBS455	ERR10764944	SAMEA11023842
JN_AR_GBS46	ERR10292972	SAMEA9835895
	ERR10472189
JN_AR_GBS47	ERR10292974	SAMEA9835897
	ERR10472191
JN_AR_GBS48	ERR10292976	SAMEA9835899
	ERR10472193
JN_AR_GBS49	ERR10292978	SAMEA9835896
	ERR10472195
JN_AR_GBS5	ERR10292814	SAMEA9835855
	ERR10472031
JN_AR_GBS50	ERR10292980	SAMEA9835901
	ERR10472197
JN_AR_GBS51	ERR10292998	SAMEA9835900
	ERR10472215
JN_AR_GBS52	ERR10293000	SAMEA9835976
	ERR10472217
JN_AR_GBS53	ERR10293002	SAMEA9835978
	ERR10472219
JN_AR_GBS54	ERR10293004	SAMEA9835979
	ERR10472221
JN_AR_GBS56	ERR10293006	SAMEA9835977
	ERR10472223
JN_AR_GBS57	ERR10293008	SAMEA9835980
	ERR10472225
JN_AR_GBS58	ERR10293010	SAMEA9835981
	ERR10472227
JN_AR_GBS59	ERR10293012	SAMEA9835982
	ERR10472229
JN_AR_GBS6	ERR10292816	SAMEA9835856
	ERR10472033
JN_AR_GBS60	ERR10293030	SAMEA9835983
	ERR10472247
JN_AR_GBS61	ERR10293032	SAMEA9835987
	ERR10472249
JN_AR_GBS62	ERR10293034	SAMEA9835984
	ERR10472251
JN_AR_GBS63	ERR10293036	SAMEA9835985
	ERR10472253
JN_AR_GBS64	ERR10293038	SAMEA9835988
	ERR10472255
JN_AR_GBS65	ERR10293040	SAMEA9835986
	ERR10472257
JN_AR_GBS66	ERR10293042	SAMEA9835989
	ERR10472259
JN_AR_GBS67	ERR10293044	SAMEA9835990
	ERR10472261
JN_AR_GBS68	ERR10293062	SAMEA9835993
	ERR10472279
JN_AR_GBS69	ERR10293064	SAMEA9835994
	ERR10472281
JN_AR_GBS7	ERR10292818	SAMEA9835857
	ERR10472035
JN_AR_GBS70	ERR10293066	SAMEA9835991
	ERR10472283
JN_AR_GBS71	ERR10293068	SAMEA9835992
	ERR10472285
JN_AR_GBS72	ERR10293070	SAMEA9835996
	ERR10472287
JN_AR_GBS73	ERR10293072	SAMEA9835995
	ERR10472289
JN_AR_GBS74	ERR10293074	SAMEA9835997
	ERR10472291
JN_AR_GBS75	ERR10293076	SAMEA9835999
	ERR10472293
JN_AR_GBS76	ERR10293094	SAMEA9835998
	ERR10472311
JN_AR_GBS78	ERR10293098	SAMEA9836000
	ERR10472315
JN_AR_GBS79	ERR10293100	SAMEA9836002
	ERR10472317
JN_AR_GBS8	ERR10292820	SAMEA9835862
	ERR10472037
JN_AR_GBS81	ERR10293104	SAMEA9836004
	ERR10472321
JN_AR_GBS82	ERR10293106	SAMEA9836005
	ERR10472323
JN_AR_GBS84	ERR10293126	SAMEA9836006
	ERR10472343
JN_AR_GBS85	ERR10293128	SAMEA9836010
	ERR10472345
JN_AR_GBS86	ERR10293130	SAMEA9836008
	ERR10472347
JN_AR_GBS87	ERR10293132	SAMEA9836011
	ERR10472349
JN_AR_GBS88	ERR10293134	SAMEA9836009
	ERR10472351
JN_AR_GBS89	ERR10293136	SAMEA9836013
	ERR10472353
JN_AR_GBS9	ERR10292838	SAMEA9835860
	ERR10472055
JN_AR_GBS90	ERR10293138	SAMEA9836014
	ERR10472355
JN_AR_GBS92	ERR10293158	SAMEA9836015
	ERR10472375
JN_AR_GBS93	ERR10293160	SAMEA9836017
	ERR10472377
JN_AR_GBS94	ERR10293162	SAMEA9836016
	ERR10472379
JN_AR_GBS95	ERR10293164	SAMEA9836019
	ERR10472381
JN_AR_GBS99	ERR10293172	SAMEA9836022
	ERR10472389
